# Supplementary material for: Chromatin alternates between A and B compartments at kilobase scale for subgenic organization
Source: Nat Commun. 2023 Jun 6;14:3303. doi: 10.1038/s41467-023-38429-1 (PMC10244318; doi:10.1038/s41467-023-38429-1)
Supplement: Supplementary file 4 — Source Data [file 41467_2023_38429_MOESM4_ESM.xlsx]

## Sheet: Figure 1g
Figure 1g
	Correlation with the full map	Bin Size
	Figure 1g
			Pearson Correlation
		Sequencing Depth (Billions)	5 kb	1 kb	500 bp
		20.3	1	1	1
		15	0.997308	0.995464	0.991263
		12	0.995496	0.992464	0.974748
		10	0.994223	0.990048	0.616632
		7	0.991961	0.984562	0.366388
		5	0.989553	0.977356	0.10859
		4	0.988247	0.709192	0.0790516
		3	0.986562	0.178269	0.0540827
		2	0.98381	0.0487777	0.033232
		1	0.978401	0.0297567	0.0211486
		0.5	0.971039	0.0232146	-0.0187079
		0.1	0.0603621	0.0393438	NA/0

## Sheet: Figure 2d
Figure 2d
	Comp State	Active Promoters (TPM >= 1)	Active Enhancers	Distal Active Enhancers
	A	9322	27658	31043
	B	501	865	1663

## Sheet: Figure 3c
Figure 3c
	AA Genes							AB Genes
	Gene ID	chromosome	Start	End	Strand	TPM		Gene ID	chromosome	Start	End	Strand	TPM
	AACS	chr12	125549925	125627873	+	11.97		ABCC11	chr16	48200821	48281479	-	0.08
	AAGAB	chr15	67493371	67547533	-	19.13		ABCD2	chr12	39943835	40013553	-	5.6
	AAMDC	chr11	77532155	77629478	+	1.7		ABCD3	chr1	94883933	94984222	+	13.48
	AAR2	chr20	34824381	34858840	+	11.38		AC003991.3	chr7	87848674	87921781	+	0.87
	AARS	chr16	70286198	70323446	-	39.62		AC004158.2	chr16	72459384	72698908	-	2.66
	AASDH	chr4	57204456	57253666	-	3.78		AC005614.5	chr19	40554664	40596832	-	0
	ABAT	chr16	8768422	8878432	+	2.26		AC009120.4	chr16	74088050	74330660	-	0.39
	ABCA11P	chr4	419224	467918	-	0.82		AC010884.1	chr2	105552869	105654954	-	0
	ABCA17P	chr16	2389151	2476700	+	0.21		AC010980.2	chr2	223182994	223217708	+	0.13
	ABCA3	chr16	2325882	2390747	-	2.8		AC015691.13	chr11	5593552	5646126	-	0.25
	ABCA7	chr19	1040102	1065571	+	16.88		AC072062.1	chr2	215674953	215827998	+	1.02
	ABCB10	chr1	229652329	229694442	-	8.56		AC074391.1	chr2	65663845	66311773	+	0.02
	ABCB7	chrX	74273115	74376567	-	12.63		AC079610.1	chr2	213446081	213886269	-	0
	ABCB9	chr12	123405498	123466196	-	1.01		AC091878.1	chr5	17130137	17217156	-	0.02
	ABCB9	chr12	123405498	123466196	-	1.01		AC092594.1	chr2	19167729	19546509	-	0.17
	ABCC10	chr6	43395104	43418168	+	8.67		AC136289.1	chr3	63727969	63813121	-	0.15
	ABCC4	chr13	95672083	95953687	-	22.32		AC144449.1	chr2	150443710	150704747	+	0.13
	ABCC5	chr3	183637722	183735803	-	5.03		ACSS1	chr20	24986868	25039616	-	14.11
	ABCE1	chr4	146019084	146050331	+	57.92		ADAM32	chr8	38964509	39142430	+	0.21
	ABHD12	chr20	25275379	25371619	-	18.04		ADAMDEC1	chr8	24241798	24263526	+	0.17
	ABHD17B	chr9	74477368	74525847	-	8.21		ADCK1	chr14	78266426	78401355	+	1.75
	ABHD2	chr15	89630690	89745591	+	18.97		AF146191.4	chr4	190701490	190861426	-	0.36
	ABHD3	chr18	19230858	19284766	-	8.86		AK4	chr1	65613232	65697828	+	7.32
	ABHD6	chr3	58223233	58281420	+	7.83		ALCAM	chr3	105085753	105295744	+	15.03
	ABI1	chr10	27035522	27150016	-	20.08		ALKBH8	chr11	107373452	107436472	-	4.4
	ABI2	chr2	204192942	204312446	+	16.23		AMER1	chrX	63404997	63425624	-	2.8
	ABL1	chr9	133589333	133763062	+	20.73		ANKRD26P3	chr13	19864733	19918965	-	0
	ABL2	chr1	179068462	179198819	-	4.07		ANKRD50	chr4	125585207	125633887	-	0.14
	ABLIM2	chr4	7967039	8160559	-	0.56		ANO6	chr12	45609770	45834187	+	11.19
	ABTB2	chr11	34172535	34379555	-	2.15		AP001347.6	chr21	15399742	15516789	+	3.52
	AC002066.1	chr7	115878314	116139519	-	0		APMAP	chr20	24943561	24973615	-	16.02
	AC002116.7	chr19	36505410	36536874	+	1.76		APP	chr21	27252861	27543446	-	16.54
	AC002310.13	chr16	30545548	30569600	-	0.57		AQR	chr15	35147732	35262040	-	14.37
	AC002454.1	chr7	92465797	92546501	+	0.65		ARAP2	chr4	35949843	36246131	-	6.09
	AC003665.1	chr17	45974696	46018776	-	0.99		ARHGAP21	chr10	24872538	25012597	-	37.04
	AC004041.2	chr5	131966281	131999964	-	0.4		ARHGAP24	chr4	86396267	86923823	+	0.98
	AC004053.1	chr4	105412122	105618749	+	0.02		ARL15	chr5	53179775	53606412	-	3.74
	AC004237.1	chr5	132024373	132057275	+	0		ARL5B	chr10	18948334	18970568	+	5.21
	AC004381.6	chr16	20817751	20860987	+	2.7		ARL6IP6	chr2	153574407	153617767	+	8.62
	AC004540.5	chr7	26438213	26538594	+	0.06		ASB7	chr15	101142739	101191910	+	7.54
	AC005037.3	chr2	201827986	201873825	+	0.42		ASPH	chr8	62413116	62627155	-	6.47
	AC005154.6	chr7	30555925	30634425	-	22.83		ATP13A4	chr3	193119866	193310900	-	0.32
	AC005355.1	chr5	133772402	133828210	+	0		ATP6AP1L	chr5	81575281	81682796	+	1.18
	AC005779.2	chr19	45683080	45705702	+	0		ATP6V1E1	chr22	18074902	18111584	-	35.98
	AC005808.3	chr20	52224893	52251129	+	0		ATXN10	chr22	46067678	46241187	+	52.59
	AC006126.3	chr19	45690646	45720191	+	0		AURKA	chr20	54944445	54967393	-	28.43
	AC006160.5	chr4	17589090	17616194	-	0.43		AVEN	chr15	34158428	34331377	-	4.77
	AC006486.9	chr19	42738735	42759284	-	2.55		AXDND1	chr1	179334855	179523870	+	0.19
	AC006538.4	chr19	2717767	2740046	-	0		BBS9	chr7	33168856	33645680	+	2.85
	AC007040.11	chr2	71166448	71222466	-	0		BCAS3	chr17	58754814	59470199	+	4.22
	AC007040.8	chr2	71229661	71291873	-	0		BCKDHB	chr6	80816364	81055987	+	6.42
	AC007163.6	chr2	201645218	201676893	-	0.06		BICD1	chr12	32259769	32536567	+	8.69
	AC007246.3	chr2	39663778	39892483	+	0.74		BID	chr22	18216906	18257536	-	47.15
	AC007285.6	chr7	30028216	30065276	+	0.09		BMS1	chr10	43278249	43330385	+	9.65
	AC007405.4	chr2	171579719	171627276	-	0		BRCC3	chrX	154299695	154351349	+	16.37
	AC007551.3	chr7	35791466	35840226	-	0.44		BRIP1	chr17	59758627	59940882	-	7.98
	AC007566.10	chr7	92086878	92120924	+	1.4		BZW2	chr7	16685756	16746148	+	0.98
	AC007879.5	chr2	208104588	208394519	-	0.43		C12orf55	chr12	96883349	97269333	+	0.99
	AC008074.3	chr2	64622354	64680932	-	0.11		C12orf66	chr12	64580096	64616076	-	3.93
	AC008937.2	chr5	56137843	56157991	-	0		C12orf79	chr12	92378756	92536690	-	5.24
	AC009299.2	chr2	162079296	162111179	-	0.05		C14orf37	chr14	58466453	58764857	-	0
	AC009313.1	chr2	161952742	162016735	-	0		C15orf26	chr15	81299374	81441516	+	0.05
	AC009403.2	chr7	155403925	155437899	-	3.31		C16orf95	chr16	87117168	87351022	-	4.1
	AC009502.4	chr2	220550103	220602659	+	0.13		C1orf27	chr1	186344890	186390510	+	6.13
	AC009948.5	chr2	179278666	179304970	+	15.25		C2CD5	chr12	22601517	22697480	-	12.01
	AC009961.3	chr2	160527219	160568946	-	0.54		C3orf58	chr3	143690640	143767561	+	5.54
	AC010149.4	chr2	231385309	231444721	-	0.5		C7orf63	chr7	89874488	89940377	+	0.18
	AC010733.4	chr2	61052267	61108449	-	0		C9orf41	chr9	77595936	77643339	-	7.63
	AC010976.2	chr2	128221218	128263373	+	0.04		C9orf85	chr9	74526426	74600970	+	4.55
	AC010982.1	chr2	114737146	114764879	+	0.17		CAAP1	chr9	26840683	26892802	-	7.25
	AC011290.4	chr7	39585245	39605838	-	0		CASC2	chr10	119805790	119969663	+	0.11
	AC011551.3	chr19	47050313	47104118	-	0		CAV1	chr7	116164839	116201233	+	1.85
	AC011747.4	chr2	8699963	8723922	-	4.69		CBLB	chr3	105374305	105588396	-	18.12
	AC012363.4	chr2	120932461	120974120	-	0.15		CCDC102B	chr18	66382446	66722426	+	1.12
	AC012442.5	chr2	113346617	113372008	+	0.03		CCDC132	chr7	92861653	92988338	+	6.33
	AC012487.2	chr2	109123971	109150652	-	0.31		CCDC148	chr2	159027593	159313265	-	0.13
	AC015971.2	chr2	86789193	86845889	+	0		CCDC171	chr9	15552895	16061661	+	1.23
	AC016831.7	chr7	130538479	130613408	+	0		CCDC6	chr10	61548521	61666414	-	21.56
	AC017074.2	chr2	114435279	114461655	-	0.15		CCDC7	chr10	32735068	32863492	+	2.61
	AC018890.6	chr2	175411869	175639555	+	0		CCDC93	chr2	118673054	118771709	-	9.76
	AC022182.1	chr8	61822612	61879116	+	0.86		CCNG2	chr4	78078304	78354542	+	6.02
	AC023590.1	chr8	119294378	119412844	+	1.2		CCSER1	chr4	91048686	92523064	+	0.22
	AC024560.3	chr3	197305084	197354777	-	6.17		CCSER2	chr10	86088342	86278273	+	11.12
	AC024592.12	chr19	5866182	5903798	-	0.34		CCT6B	chr17	33254878	33308097	-	0.62
	AC026202.3	chr3	5198590	5229014	-	0.7		CD109	chr6	74405508	74538040	+	0.43
	AC027763.2	chr17	6779954	6915668	-	3.47		CDC73	chr1	193091147	193223031	+	22.61
	AC034220.3	chr5	131646978	131705608	-	0.14		CDK5RAP2	chr9	123151147	123342448	-	24.91
	AC061992.2	chr17	76311810	76343879	+	0.04		CDKN2A	chr9	21967751	21995300	-	2.95
	AC069368.3	chr15	65134082	65223118	+	2.44		CDKN2B-AS1	chr9	21994777	22121096	+	0.57
	AC073043.1	chr2	200732119	200775882	-	0.7		CDYL2	chr16	80631803	80838226	-	0.6
	AC074286.1	chr2	178148236	178257419	-	1.24		CENPQ	chr6	49431091	49460820	+	4.64
	AC074289.1	chr2	64370373	64479993	+	6.65		CEP120	chr5	122680579	122759286	-	9.43
	AC083949.1	chr2	42370378	42397441	-	0.55		CEP152	chr15	49005125	49103343	-	7.44
	AC091153.4	chr17	4578674	4600126	+	0.08		CEP170	chr1	243287730	243418650	-	26.82
	AC092159.2	chr2	677186	697371	+	0.08		CEP290	chr12	88442793	88535993	-	6.74
	AC092755.4	chr15	59936497	59964501	-	0		CEP44	chr4	175204828	175254531	+	6.83
	AC093388.3	chr2	191399581	191432828	+	0.38		CEP78	chr9	80850978	80894606	+	14.56
	AC093391.2	chr2	136742746	136779888	+	2.04		CEP85L	chr6	118781935	119031238	-	3.49
	AC093818.1	chr2	173345568	173421324	-	1		CEP89	chr19	33369902	33462897	-	5.1
	AC093838.4	chr2	132250386	132279146	+	6.93		CHD9	chr16	53088945	53363062	+	23.62
	AC093901.1	chr2	118889704	118943962	-	0		CHEK2	chr22	29083731	29138410	-	12.56
	AC097662.2	chr2	228085768	228189917	-	0.07		CHIC1	chrX	72783036	72906937	+	2.11
	AC097721.2	chr2	139175854	139259268	-	0.61		CHM	chrX	85116185	85302566	-	4.81
	AC097724.3	chr2	28931819	28959071	-	0.15		CHMP2B	chr3	87276421	87304698	+	11.47
	AC098820.2	chr2	217250011	217277419	-	0.04		COIL	chr17	55015548	55038415	-	7.01
	AC104534.3	chr19	39308111	39330818	-	0		COL19A1	chr6	70576463	70919679	+	7.66
	AC105760.2	chr2	237968077	237994460	-	0.27		COL4A4	chr2	227867427	228028829	-	0.11
	AC124944.5	chr3	195563064	195587275	-	0		CPPED1	chr16	12756919	12897874	-	9.54
	AC125232.1	chr2	87257800	87303536	-	0		CPS1	chr2	211342406	211543831	+	0.99
	AC131097.3	chr2	242823514	243020873	+	4.24		CRLS1	chr20	5986736	6020699	+	16.74
	AC139100.2	chr18	77905807	77936315	+	0.47		CSRP2BP	chr20	18118762	18169031	+	4.44
	AC226119.5	chr4	3916910	3957148	-	0		CTA-217C2.1	chr22	45528901	45559662	-	2.21
	ACAA1	chr3	38144620	38178733	-	34.98		CTA-292E10.6	chr22	29196671	29244547	+	2.08
	ACAA2	chr18	47309869	47340330	-	31.25		CTD-2001C12.1	chr5	99785458	99870966	-	0.16
	ACAD10	chr12	112123857	112194903	+	8.05		CTD-2021J15.1	chr3	98621268	98737406	+	0
	ACAD11	chr3	132276982	132379567	-	4.19		CTD-2288O8.1	chr5	51971027	52083860	-	0
	ACAD9	chr3	128598439	128634910	+	18.18		CTD-2516F10.2	chr11	7448497	7533746	-	3.48
	ACADSB	chr10	124768495	124817827	+	11.47		CTD-2651B20.3	chr15	45543884	45571449	-	0.26
	ACAP2	chr3	194995465	195163807	-	19.13		CTH	chr1	70876901	70905534	+	3.09
	ACAT1	chr11	107992243	108018503	+	19.98		CWF19L2	chr11	107197071	107328572	-	4.18
	ACBD3	chr1	226332380	226374431	-	11.28		CXorf57	chrX	105855160	105922672	+	3.65
	ACBD5	chr10	27484146	27531059	-	8.33		DAB1	chr1	57460451	59012406	-	0.09
	ACER2	chr9	19408925	19452018	+	0.96		DAPK1	chr9	90112143	90323548	+	38.84
	ACER3	chr11	76571911	76737841	+	5.97		DCUN1D5	chr11	102932805	102962944	-	16.59
	ACIN1	chr14	23527773	23564823	-	69.5		DDX10	chr11	108535752	108811657	+	19.12
	ACKR2	chr3	42846244	42929466	+	0.24		DERA	chr12	16064106	16190220	+	15.37
	ACLY	chr17	40023161	40086795	-	84.86		DET1	chr15	89054790	89089906	-	0.49
	ACO1	chr9	32384618	32454767	+	2.16		DGCR2	chr22	19023795	19109967	-	10.77
	ACO2	chr22	41865129	41924993	+	61.25		DGKI	chr7	137065783	137531838	-	4.22
	ACOT11	chr1	55007930	55104865	+	0.18		DIEXF	chr1	210001352	210030910	+	3.99
	ACOT13	chr6	24667263	24705293	+	8.61		DLG2	chr11	83166055	85338966	-	0.96
	ACOT7	chr1	6324329	6454451	-	43.81		DNM1L	chr12	32832134	32898486	+	39.51
	ACOX1	chr17	73937588	73975515	-	13.73		DOCK4	chr7	111366166	111846466	-	0.38
	ACOX3	chr4	8368009	8442450	-	9.41		DPY19L1	chr7	34968488	35077883	-	5.33
	ACOXL	chr2	111490150	111875799	+	2.23		DTWD2	chr5	118173017	118324240	-	3.15
	ACP6	chr1	147101453	147142618	-	3.68		DZANK1	chr20	18364011	18447925	-	4.83
	ACRC	chrX	70798261	70833433	+	0.54		DZIP3	chr3	108308529	108413693	+	3.52
	ACSF2	chr17	48503519	48552206	+	7.85		E2F7	chr12	77415027	77459360	-	9.55
	ACSL1	chr4	185676749	185747972	-	34.89		ECT2	chr3	172468472	172539264	+	21.16
	ACSL3	chr2	223725652	223809357	+	22.73		EFHB	chr3	19920964	19988517	-	0.77
	ACSL4	chrX	108867473	108976632	-	29.39		EGLN3	chr14	34393437	34931980	-	3.75
	ACSS2	chr20	33459949	33515769	+	2.98		ELP4	chr11	31531297	31805546	+	4.88
	ACTA2	chr10	90694831	90751147	-	8.76		EPM2A	chr6	145822719	146057160	-	3.42
	ACTL6A	chr3	179280668	179306196	+	29.29		EPN1	chr19	56186592	56221224	+	31.12
	ACTN4	chr19	39138289	39222223	+	124.06		EPRS	chr1	220141943	220220000	-	50.78
	ACTR10	chr14	58666798	58701750	+	14.11		EPS8	chr12	15773092	16035263	-	22.72
	ACTR1A	chr10	104238986	104262482	-	40.48		ESF1	chr20	13694969	13765532	-	7.65
	ACTR2	chr2	65454887	65498387	+	168.59		ETHE1	chr19	44010871	44031396	-	13.71
	ACTR3	chr2	114647537	114720173	+	256.81		ETNK1	chr12	22778009	22843599	+	27.61
	ACTR3B	chr7	152456834	152552463	+	4.55		EXOC6B	chr2	72403113	73053170	-	2.04
	ACTR3C	chr7	149941005	150020814	-	3.07		EXT1	chr8	118806729	119124092	-	5.27
	ACTR5	chr20	37377085	37400834	+	4.96		EXTL2	chr1	101337943	101361554	-	7.07
	ACTR6	chr12	100592900	100635643	+	11.79		FAAH2	chrX	57313139	57515629	+	1.93
	ACVR1B	chr12	52345451	52390862	+	0.39		FAF1	chr1	50905150	51425935	-	17.18
	ACYP2	chr2	54197975	54532437	+	3.67		FAM118A	chr22	45704849	45737836	+	34.57
	ADA	chr20	43248163	43280874	-	39.1		FAM174B	chr15	93160673	93353114	-	7.42
	ADAL	chr15	43622872	43646096	+	5.62		FAM188A	chr10	15820169	15902519	-	6.61
	ADAM10	chr15	58887403	59042177	-	32.58		FAM19A2	chr12	62102040	62672931	-	1.1
	ADAM17	chr2	9628615	9695921	-	9.65		FAM46A	chr6	82201156	82462491	-	0.72
	ADAM19	chr5	156822542	157002783	-	55.77		FANK1	chr10	127585108	127698161	+	0.04
	ADAM22	chr7	87563458	87832204	+	8.88		FAR1	chr11	13690217	13753893	+	21.26
	ADAM23	chr2	207308263	207485851	+	9.64		FAR2	chr12	29302036	29493913	+	0.81
	ADAM9	chr8	38854388	38962663	+	12.16		FBN1	chr15	48700503	48938046	-	8.27
	ADAMTS12	chr5	33523640	33892297	-	1.8		FBXL17	chr5	107194736	107717799	-	3.41
	ADAMTS13	chr9	136279478	136324508	+	0.55		FBXO15	chr18	71740588	71815100	-	0.13
	ADAMTS6	chr5	64444563	64777747	-	2.28		FGF14-IT1	chr13	102944677	103046869	-	0.01
	ADAP2	chr17	29233362	29286340	+	0.44		FGF9	chr13	22245522	22278637	+	0.05
	ADAR	chr1	154554538	154600475	-	142.07		FGGY	chr1	59762310	60233347	+	2.78
	ADARB1	chr21	46493768	46646478	+	11.21		FOXN3	chr14	89591215	90085493	-	27.42
	ADARB2	chr10	1228073	1779670	-	3.05		FRRS1	chr1	100174259	100232187	-	6.17
	ADAT1	chr16	75630879	75657198	-	23.72		FSIP1	chr15	39892232	40075031	-	0.24
	ADAT2	chr6	143743969	143771810	-	8.13		FTCDNL1	chr2	200625267	200715896	-	0.3
	ADCK2	chr7	140372953	140396061	+	8.68		GALC	chr14	88304164	88460009	-	4.07
	ADCK3	chr1	227085237	227175246	+	6.95		GALNT3	chr2	166604101	166651192	-	0.64
	ADCK4	chr19	41197434	41224112	-	15.23		GAS2	chr11	22647188	22834601	+	14.68
	ADCK5	chr8	145596790	145618457	+	9.22		GBE1	chr3	81538850	81811312	-	24.87
	ADCY10	chr1	167778625	167883453	-	0.04		GCA	chr2	163175350	163228105	+	11.99
	ADCY10P1	chr6	41068761	41108571	+	0.12		GDAP2	chr1	118406107	118472253	-	6.87
	ADD1	chr4	2845584	2931803	+	83.18		GINS1	chr20	25388363	25433264	+	13
	ADHFE1	chr8	67342420	67383836	+	1.52		GIPC2	chr1	78445226	78604133	+	0.01
	ADI1	chr2	3501132	3523507	-	9.39		GLMN	chr1	92711959	92764544	-	7.1
	ADK	chr10	75910960	76469061	+	18.75		GOLIM4	chr3	167726465	167813763	-	7.98
	ADNP	chr20	49505585	49547958	-	35.5		GOPC	chr6	117639374	117923691	-	7.68
	ADNP2	chr18	77866915	77905406	+	9.75		GP6	chr19	55525073	55549632	-	0.03
	ADPRHL1	chr13	114076260	114107839	-	0.13		GPC5	chr13	92050929	93519490	+	0.91
	ADSL	chr22	40742507	40786467	+	41.29		GPD2	chr2	157291802	157470247	+	12.35
	ADSS	chr1	244571796	244615436	-	17.42		GPR75-ASB3	chr2	53759810	54087170	-	8.28
	AE000661.37	chr14	22849083	22951948	-	7.71		GRID1	chr10	87359312	88126250	-	0.2
	AF196970.3	chrX	48557354	48595570	-	0.06		GS1-57L11.1	chr8	2584858	2680004	+	0.27
	AFF1	chr4	87856154	88062206	+	27.22		GUSBP5	chr4	144480625	144570458	+	0.43
	AFF4	chr5	132211071	132299326	-	9.97		GXYLT1	chr12	42475647	42538681	-	4.21
	AFG3L1P	chr16	90038994	90068569	+	12.19		GYPC	chr2	127413509	127454246	+	21.29
	AFG3L2	chr18	12328943	12377313	-	28.03		HACE1	chr6	105175968	105307794	-	2.15
	AFMID	chr17	76183398	76203782	+	27.34		HBG2	chr11	5274420	5667019	-	2.56
	AFTPH	chr2	64751465	64820139	+	18.97		HDDC2	chr6	125541108	125623282	-	27.54
	AGAP3	chr7	150782918	150841523	+	29.53		HECTD2	chr10	93170096	93274586	+	1.16
	AGBL2	chr11	47681143	47736941	-	3.01		HELLS	chr10	96305547	96373662	+	73.29
	AGBL3	chr7	134671259	134832715	+	2.29		HGSNAT	chr8	42995556	43057998	+	5.72
	AGBL5	chr2	27265232	27293490	+	8.44		HHAT	chr1	210501596	210849638	+	5.33
	AGFG1	chr2	228336868	228425930	+	54.79		HIRA	chr22	19318221	19435224	-	14.2
	AGFG2	chr7	100136834	100165842	+	25.67		HPS4	chr22	26839389	26879803	-	14.22
	AGK	chr7	141250989	141355044	+	23.6		HS2ST1	chr1	87380331	87602334	+	12.73
	AGL	chr1	100315640	100389579	+	12.52		HSD17B4	chr5	118788138	118972894	+	40.91
	AGO2	chr8	141541264	141645718	-	25.9		IFT74	chr9	26947037	27062928	+	4.62
	AGO3	chr1	36396319	36538101	+	7.01		IL5RA	chr3	3111233	3168297	-	0
	AGO4	chr1	36273773	36323491	+	1.35		IMMP1L	chr11	31453948	31531192	-	9.61
	AGPAT4	chr6	161551011	161695093	-	0.57		IMMP2L	chr7	110303110	111202573	-	8.28
	AGPAT5	chr8	6565878	6617184	+	52.68		IMPAD1	chr8	57870492	57906403	-	11.46
	AGPS	chr2	178257372	178408564	+	21.25		INADL	chr1	62208149	62629592	+	3.55
	AGRN	chr1	955503	991496	+	40.87		IPMK	chr10	59951278	60027694	-	2.11
	AHCTF1	chr1	247002400	247095280	-	14.09		IPO8	chr12	30781922	30848920	-	18.03
	AHCYL1	chr1	110527308	110566357	+	17.65		IQCK	chr16	19727778	19868907	+	0.55
	AHCYL2	chr7	128864864	129070052	+	11.63		IQUB	chr7	123092454	123175131	-	0.05
	AHDC1	chr1	27860546	27930942	-	8.22		IRS1	chr2	227596033	227664475	-	0.16
	AHI1	chr6	135604670	135818914	-	1.68		ITFG1	chr16	47188298	47498060	-	12.32
	AHNAK	chr11	62201016	62323707	-	35.77		IVNS1ABP	chr1	185265520	185286461	-	28.56
	AHR	chr7	17338246	17385776	+	17.34		JAK1	chr1	65298912	65432187	-	19.92
	AIDA	chr1	222841355	222886552	-	13.24		JKAMP	chr14	59951161	59972128	+	12.08
	AIFM1	chrX	129263337	129299861	-	28.36		JRKL	chr11	96123153	96240738	+	3.63
	AIFM2	chr10	71857979	71892690	-	10.41		KBTBD3	chr11	105921825	105948492	-	1.1
	AIM1	chr6	106959730	107018326	+	23.25		KCNMB4	chr12	70760056	70828072	+	0.07
	AIMP1	chr4	107236701	107270383	+	20.63		KCTD16	chr5	143550396	143865249	+	0.01
	AK2	chr1	33473585	33546597	-	121.1		KDM4C	chr9	6720863	7175648	+	15.65
	AK3	chr9	4711155	4742043	-	13.81		KIAA0556	chr16	27561454	27791690	+	7.78
	AK7	chr14	96858448	96955764	+	0.08		KIAA0586	chr14	58894103	59015216	+	9.07
	AK8	chr9	135600965	135754164	-	0.27		KIAA0825	chr5	93488671	93954309	-	0.38
	AK9	chr6	109814059	110012420	-	0.99		KIAA1009	chr6	84833960	84937353	-	2.5
	AKAP10	chr17	19807615	19881656	-	7.21		KIAA1324L	chr7	86506222	86689015	-	0.58
	AKAP11	chr13	42846289	42897396	+	14.25		KIAA1328	chr18	34409069	34812135	+	1.74
	AKAP13	chr15	85923802	86292586	+	51.31		KIF21A	chr12	39687030	39837192	-	8.07
	AKAP3	chr12	4724674	4758213	-	1.07		KLHL32	chr6	97372605	97588630	+	0.1
	AKAP8	chr19	15464196	15490609	-	24.2		KPNA5	chr6	117002350	117063029	+	2
	AKAP8L	chr19	15490859	15529952	-	34.35		LANCL1	chr2	211295973	211342376	-	17.14
	AKAP9	chr7	91570181	91739987	+	12.88		LCA5	chr6	80194708	80247175	-	0.28
	AKIRIN2	chr6	88384790	88411927	-	35.93		LEMD3	chr12	65563351	65642107	+	12.18
	AKNAD1	chr1	109358520	109506106	-	0		LEPR	chr1	65886248	66107242	+	1.09
	AKR1D1	chr7	137687070	137802732	+	0.1		LEPREL1	chr3	189674517	189840226	-	7.66
	AKT2	chr19	40736224	40791443	-	59.94		LHFP	chr13	39917029	40177665	-	1.96
	AKT3	chr1	243651535	244014381	-	2.19		LINC00578	chr3	177159709	177470093	+	0
	AL021546.6	chr12	120876001	120897809	+	0		LINC00959	chr10	131864638	131909081	-	1.22
	ALDH18A1	chr10	97365696	97416463	-	45.69		LINC01006	chr7	156264890	156433286	-	3.59
	ALDH2	chr12	112204691	112247782	+	5.57		LINS	chr15	101099574	101143435	-	8.13
	ALDH3A2	chr17	19551449	19580911	+	10.7		LIPE-AS1	chr19	42901280	43156507	+	0.58
	ALDH4A1	chr1	19197926	19229275	-	7.73		LMO4	chr1	87794151	87814606	+	8.48
	ALDH5A1	chr6	24495080	24537435	+	2.45		LRP3	chr19	33668509	33698694	+	0.2
	ALDH6A1	chr14	74523553	74551196	-	3.34		LRP5L	chr22	25747385	25801344	-	3.3
	ALDH9A1	chr1	165631453	165668100	-	23.4		LRRC1	chr6	53659295	53788919	+	2.7
	ALG5	chr13	37523912	37574398	-	6.73		LRRC40	chr1	70610488	70671303	-	8.41
	ALG6	chr1	63833261	63904233	+	4.95		LRRC69	chr8	92114060	92231464	+	2.95
	ALG8	chr11	77811982	77850706	-	12.39		MAN2A1	chr5	109025067	109205326	+	10.13
	ALG9	chr11	111657010	111750149	-	5.955		MANEA	chr6	96025419	96057333	+	6.56
	ALG9	chr11	111652919	111742305	-	5.955		MAP2K4P1	chrX	72744111	72782921	-	0
	ALKBH1	chr14	78138747	78174363	-	7.52		MB21D2	chr3	192514604	192635950	-	7.14
	ALKBH3	chr11	43902361	43941816	+	17.13		MBIP	chr14	36767770	36789882	-	8.51
	ALKBH5	chr17	18086392	18113268	+	44.34		MBOAT1	chr6	20100935	20212670	-	7.55
	ALOX5	chr10	45869661	45941561	+	17.65		MCM5	chr22	35796056	35821423	+	131.86
	ALOX5AP	chr13	31309645	31338556	+	17.65		MFSD9	chr2	103332299	103353347	-	5.01
	ALOXE3	chr17	7999218	8022365	-	0		MGMT	chr10	131265448	131566271	+	4.05
	ALPK1	chr4	113206665	113363776	+	8.3		MIR181A1HG	chr1	198776622	198906558	-	1.86
	ALS2	chr2	202565277	202645912	-	5.77		MIR3916	chr1	247353153	247374158	-	34.62
	ALS2CR11	chr2	202352148	202483901	-	0.05		MKKS	chr20	10381657	10414870	-	2.11
	AMACR	chr5	33986283	34008220	-	6.43		MOB3B	chr9	27325207	27529779	-	1.5
	AMBRA1	chr11	46417964	46615675	-	18.11		MRC2	chr17	60704762	60770958	+	0.14
	AMD1	chr6	111195973	111216916	+	33.75		MRE11A	chr11	94152895	94227074	-	17.55
	AMICA1	chr11	118064455	118095809	-	6.66		MRPL13	chr8	121393000	121457642	-	41.02
	AMN1	chr12	31824071	31882108	-	1.91		MSI2	chr17	55333212	55762046	+	55.29
	AMOT	chrX	112017731	112084043	-	7.05		MSRA	chr8	9911778	10286401	+	3.32
	AMPD3	chr11	10329860	10529126	+	9.36		MSRB2	chr10	23384435	23410942	+	2.22
	ANAPC10	chr4	145888264	146019693	-	11.71		MTAP	chr9	21802542	21931646	+	11.47
	ANAPC4	chr4	25378835	25420120	+	15.94		MTERF	chr7	91321323	91510034	-	7.94
	ANAPC5	chr12	121746048	121837699	-	62.52		MTHFSD	chr16	86563782	86588841	-	8.36
	ANAPC7	chr12	110810705	110841535	-	20.17		MUT	chr6	49398073	49430904	-	4.47
	ANGEL2	chr1	213165524	213189168	-	12.88		MYO6	chr6	76458909	76629254	+	19.54
	ANK2	chr4	113739265	114304896	+	4.36		NAA30	chr14	57857262	57882635	+	6.06
	ANKAR	chr2	190539016	190625919	+	1.39		NBAS	chr2	15307032	15701454	-	13.12
	ANKDD1B	chr5	74907284	74967671	+	0.27		NDUFAF5	chr20	13765596	13799067	+	13.9
	ANKFY1	chr17	4067201	4167274	-	15.33		NDUFS4	chr5	52856463	52979168	+	24.27
	ANKH	chr5	14704910	14871887	-	13.29		NEDD1	chr12	97301001	97347129	+	13.97
	ANKHD1	chr5	139781399	139929163	+	35.29		NEK10	chr3	27151576	27410951	-	0.65
	ANKHD1-EIF4EBP3	chr5	139781493	139929154	+	9.29		NNT	chr5	43602794	43707507	+	23.58
	ANKIB1	chr7	91875548	92030698	+	19.25		NPNT	chr4	106815932	106925184	+	0.77
	ANKLE2	chr12	133302254	133338474	-	33.74		NSUN3	chr3	93781760	93847389	+	6.36
	ANKMY1	chr2	241418839	241508626	-	3.55		NSUN6	chr10	18834490	18940551	-	6.48
	ANKRD10	chr13	111530887	111567416	-	55.06		NTN1	chr17	8924859	9147317	+	0.28
	ANKRD11	chr16	89334038	89556969	-	52.47		NUDT19	chr19	33182867	33204702	+	9.94
	ANKRD12	chr18	9136226	9285983	+	14.43		OGFRL1	chr6	71998506	72018653	+	1.99
	ANKRD13A	chr12	110436991	110477568	+	26.31		OMA1	chr1	58881056	59012474	-	10.44
	ANKRD13B	chr17	27916787	27941779	+	3.56		OSTF1	chr9	77703459	77762181	+	28.38
	ANKRD13C	chr1	70726271	70820417	-	7.85		PANX1	chr11	93862094	93915138	+	7.43
	ANKRD16	chr10	5903580	5931869	-	3.42		PAPSS1	chr4	108511433	108641608	-	18.69
	ANKRD17	chr4	73939093	74124515	-	25.85		PARVG	chr22	44568836	44615413	+	19.4
	ANKRD23	chr2	97490263	97523671	-	1.33		PCMTD1	chr8	52730140	52811735	-	10.16
	ANKRD24	chr19	4183351	4224811	+	0.3		PDCD10	chr3	167401086	167452727	-	26.59
	ANKRD26	chr10	27280843	27389421	-	1.84		PDE4D	chr5	58264865	59817947	-	1.54
	ANKRD28	chr3	15708743	15901278	-	28.69		PEX26	chr22	18560689	18613905	+	39.75
	ANKRD31	chr5	74364100	74532703	-	0.03		PGM1	chr1	64058947	64125916	+	18.22
	ANKRD32	chr5	93954052	94075141	+	3.64		PHF3	chr6	64345725	64489229	+	15.01
	ANKRD33B	chr5	10564442	10650308	+	43.1		PHKB	chr16	47495034	47735434	+	22.8
	ANKRD36C	chr2	96514587	96657541	-	9.69		PKIB	chr6	122793076	123047518	+	0.13
	ANKRD39	chr2	97502348	97523832	-	10.15		PKP4	chr2	159313476	159539391	+	7.19
	ANKRD42	chr11	82904781	82971736	+	1.24		PLCXD2	chr3	111393523	111565294	+	0.74
	ANKRD44	chr2	197831741	198175897	-	33.7		PLEKHA8P1	chr12	45566847	45609824	-	4.76
	ANKRD44-IT1	chr2	198115582	198167243	-	1.11		PLEKHB2	chr2	131862420	132111282	+	16.88
	ANKRD46	chr8	101521980	101572012	-	6.8		PLK1S1	chr20	21106624	21227260	+	4.01
	ANKRD52	chr12	56631591	56652175	-	24.07		POT1	chr7	124462440	124570037	-	13.21
	ANKS1A	chr6	34857042	35059179	+	2.6		PPP1R12A	chr12	80167343	80329240	-	30.19
	ANKS3	chr16	4746513	4784379	-	6.11		PRELID2	chr5	144851362	145214932	-	0.36
	ANKUB1	chr3	149478892	149686172	-	0		PRMT3	chr11	20409076	20530840	+	10.78
	ANLN	chr7	36429415	36493400	+	17.1		PRR4	chr12	10977559	11324212	-	0.82
	ANO10	chr3	43396351	43733086	-	7.31		PSAT1	chr9	80912059	80945009	+	15.09
	ANO9	chr11	417933	442011	-	27.22		PTAR1	chr9	72324438	72374875	-	9.03
	ANP32A	chr15	69070874	69113236	-	105.21		PTER	chr10	16478942	16555736	+	7.68
	ANP32B	chr9	100745643	100778225	+	95.06		PTH2R	chr2	209224438	209719227	+	0.02
	ANXA11	chr10	81910645	81965328	-	52.24		PTPRC	chr1	198607801	198726545	+	55.3
	ANXA4	chr2	69871557	70053596	+	29.83		PTPRJ	chr11	48002113	48189670	+	2.58
	ANXA5	chr4	122589110	122618268	-	54.16		PUS7L	chr12	44122410	44152620	-	9.03
	ANXA6	chr5	150480273	150537443	-	315.43		RAB21	chr12	72148654	72184699	+	25.01
	ANXA7	chr10	75134859	75173834	-	54.2		RAB27A	chr15	55495164	55611311	-	26.16
	AOAH	chr7	36552456	36764154	-	0.62		RALGAPA2	chr20	20370196	20693131	-	8.47
	AOX1	chr2	201450591	201541787	+	0.43		RALGPS2	chr1	178694300	178889238	+	1.03
	AP000275.65	chr21	33951132	33984591	-	0		RBMS3	chr3	29322473	30051886	+	3.62
	AP000295.9	chr21	34619079	34655517	+	1.3		RECQL	chr12	21621845	21654603	-	25.78
	AP000304.12	chr21	34956993	35284635	-	0		RFC3	chr13	34392186	34540695	+	24.54
	AP000320.7	chr21	35445892	35732332	+	0.19		RFWD2	chr1	175913967	176176629	-	13.66
	AP000330.8	chr21	36118054	36157183	+	0		RFX7	chr15	56379478	56535483	-	9.45
	AP000347.2	chr22	24000281	24059543	-	5.75		RGS9	chr17	63133549	63223821	+	3.81
	AP000350.10	chr22	24204375	24237410	+	0		RNF6	chr13	26706253	26796791	-	19.51
	AP000442.1	chr11	59383902	59407334	+	0		ROCK1	chr18	18526867	18691812	-	18.55
	AP000487.5	chr11	70218352	70244594	-	0.16		RP11-10K17.6	chr16	5148740	5192596	+	0.05
	AP000487.6	chr11	70128473	70209474	-	0		RP11-1103G16.1	chr14	30907198	31042835	-	0.06
	AP000695.6	chr21	37802658	37853368	+	0.06		RP11-1129I3.1	chr15	56835150	56921790	-	0
	AP1AR	chr4	113152893	113191203	+	6.66		RP11-131L23.1	chr1	85742398	85913807	+	0.01
	AP1G1	chr16	71762913	71843104	-	36.51		RP11-145E5.5	chr9	21802635	22032985	+	0
	AP1M1	chr19	16308389	16346160	+	36.54		RP11-155G15.2	chr5	96519303	96772921	+	0.35
	AP1S3	chr2	224616403	224702744	-	6.23		RP11-15B17.1	chr4	100871163	101116256	+	0.13
	AP2A1	chr19	50270225	50310370	+	32.99		RP11-16B13.1	chr14	60435834	60558501	-	0
	AP2B1	chr17	33905065	34053436	+	44.72		RP11-195C7.1	chr1	176176784	176198466	+	0.1
	AP3B1	chr5	77296349	77590579	-	21.29		RP11-197P3.4	chr9	77567884	77611209	+	0.19
	AP3D1	chr19	2100988	2164464	-	55.08		RP11-212D19.4	chr11	114271404	114314654	+	0.18
	AP3M1	chr10	75881524	75910821	-	20.4		RP11-220C2.1	chr17	30954757	31013502	+	0
	AP3S1	chr5	115177178	115249778	+	24		RP11-261C10.3	chr1	243242159	243265035	-	0.93
	AP3S2	chr15	90373831	90437574	-	9.77		RP11-284M14.1	chr4	143854348	144106014	-	0.43
	AP4B1-AS1	chr1	114399257	114443859	+	0.06		RP11-33B1.1	chr4	120375946	120473180	+	14.12
	AP4E1	chr15	51200869	51298097	+	5.56		RP11-351A11.1	chr6	119255950	119352706	+	0.01
	AP4S1	chr14	31494312	31562818	+	1.49		RP11-363G15.2	chr4	95038943	95128707	-	0
	AP5M1	chr14	57735627	57756797	+	20.44		RP11-373N22.3	chr5	147647870	147763346	-	0.01
	APAF1	chr12	99038919	99129204	+	8.93		RP11-37B2.1	chr8	90621638	90769955	-	6.3
	APBB1	chr11	6416355	6440644	-	0.69		RP11-382A20.4	chr15	83847934	84108197	+	0
	APBB1IP	chr10	26727132	26856732	+	28.34		RP11-403I13.4	chr1	149239531	149265510	+	0
	APBB2	chr4	40812044	41218731	-	9.67		RP11-418J17.1	chr1	119683019	119818596	+	4.72
	APC	chr5	112043195	112181936	+	11.14		RP11-462L8.1	chr10	33247773	33371030	+	0
	APH1B	chr15	63568217	63601325	+	4.19		RP11-496B10.3	chr3	180284506	180319723	-	0
	API5	chr11	43333513	43366079	+	51.5		RP11-530C5.1	chr12	80083924	80172231	+	0
	APITD1	chr1	10490159	10512210	+	7.23		RP11-53O19.1	chr5	44745002	44808879	-	1.59
	APITD1-CORT	chr1	10490159	10512210	+	1.9		RP11-550I24.2	chr3	156893012	157099054	+	0.16
	APLF	chr2	68694693	68858004	+	0.24		RP11-554D13.1	chr4	95596396	95623721	+	0
	APLP2	chr11	129939732	130014699	+	11.39		RP11-588G21.2	chr12	70107413	70132348	-	0.12
	APOBEC3G	chr22	39436924	39483748	+	42.64		RP11-60A24.3	chr17	55849307	55912110	-	0.06
	APOLD1	chr12	12878851	12982909	+	0.78		RP11-611E13.2	chr12	70297813	70637140	-	1.49
	APOO	chrX	23851470	23926057	-	9.91		RP11-624M8.1	chr6	125899704	126070336	-	0
	APOOL	chrX	84258832	84343069	+	5.46		RP11-649G15.2	chr8	107532702	107669776	-	0
	APOPT1	chr14	104029299	104073860	+	15.41		RP11-66B24.4	chr15	101433945	101459488	-	0.85
	APPBP2	chr17	58520520	58603580	-	11		RP11-673E1.1	chr4	144833484	144903607	+	0.18
	APPL1	chr3	57261765	57307496	+	16.32		RP11-679C8.2	chr4	120988113	121337921	+	0.18
	APPL2	chr12	105567074	105630016	-	3.16		RP11-696N14.1	chr4	100010008	100222513	+	0.16
	APTX	chr9	32972604	33025166	-	14.12		RP11-711K1.7	chr12	11552315	11639612	-	0
	AQP11	chr11	77300436	77321400	+	0.22		RP11-727A23.10	chr11	82997171	83134559	+	0.06
	ARAP1	chr11	72396114	72504644	-	46.81		RP11-72M17.1	chr14	66679528	66976112	-	2.4
	ARCN1	chr11	118443105	118473748	+	52.92		RP11-739L10.1	chr18	20279444	20513727	-	0.1
	AREL1	chr14	75120140	75179818	-	17.09		RP11-745C15.2	chr7	54827118	54872621	+	0
	ARF3	chr12	49329506	49351334	-	93.8		RP11-761I4.3	chr15	81616718	81654378	+	0.37
	ARF4	chr3	57557090	57583947	-	29.58		RP11-77I22.2	chr12	30908008	30933673	+	0.02
	ARFGAP3	chr22	43192508	43254112	-	15.14		RP11-803B1.8	chr3	75484499	75506637	+	0.1
	ARFGEF1	chr8	68085747	68255912	-	17.16		RP11-81N13.1	chr3	67705121	67998137	+	0.19
	ARFGEF2	chr20	47538427	47653230	+	9.95		RP11-857B24.1	chr14	45346077	45366280	-	0
	ARFIP1	chr4	153701089	153839615	+	7.2		RP11-967K21.1	chr12	28316231	28343299	-	0.31
	ARGLU1	chr13	107194021	107220512	-	32.13		RP11-96O20.4	chr15	45879549	45968512	+	0
	ARHGAP1	chr11	46698630	46722165	-	22.54		RPS6KC1	chr1	213224589	213448116	+	5.97
	ARHGAP10	chr4	148653214	148993931	+	11.44		RTFDC1	chr20	55043647	55093943	+	34.5
	ARHGAP11A	chr15	32907345	32932150	+	37.17		SCG5	chr15	32933877	32989299	+	0.43
	ARHGAP12	chr10	32094365	32217742	-	4.59		SEC24B-AS1	chr4	110268631	110354973	-	0.22
	ARHGAP17	chr16	24930706	25026987	-	137.87		SERPINI1	chr3	167453031	167543356	+	0.67
	ARHGAP18	chr6	129897277	130031370	-	10.53		SH2D4B	chr10	82297658	82406316	+	0.15
	ARHGAP19	chr10	98978996	99052413	-	11.85		SH3BGR	chr21	40817781	40887433	+	0.5
	ARHGAP19-SLIT1	chr10	98757795	99052413	-	0.68		SH3BGRL	chrX	80457442	80554046	+	40.23
	ARHGAP26	chr5	142149949	142608576	+	29.09		SH3YL1	chr2	217730	266398	-	4.44
	ARHGAP30	chr1	161016736	161039760	-	52.31		SHFM1	chr7	96110938	96339203	-	14.84
	ARHGAP31	chr3	119013220	119139561	+	18.82		SIRPG	chr20	1609798	1638425	-	2.57
	ARHGAP35	chr19	47421933	47508334	+	9.76		SLC25A13	chr7	95749532	95951459	-	9.02
	ARHGAP4	chrX	153172821	153200452	-	34.81		SLC25A46	chr5	110073837	110100857	+	26.34
	ARHGAP5	chr14	32545320	32628934	+	5.84		SLC30A4	chr15	45771809	45815005	-	0.15
	ARHGEF1	chr19	42387228	42434302	+	75.01		SLC30A7	chr1	101361632	101447309	+	10.79
	ARHGEF11	chr1	156904632	157015162	-	11.04		SLC35G1	chr10	95653730	95715819	+	2.74
	ARHGEF12	chr11	120207787	120360645	+	24.99		SLC36A4	chr11	92877341	92931130	-	3.99
	ARHGEF17	chr11	73019334	73080136	+	17.43		SLC38A6	chr14	61447832	61550451	+	2.11
	ARHGEF18	chr19	7459999	7537363	+	24.68		SLX4IP	chr20	10415951	10617477	+	3.42
	ARHGEF2	chr1	155916630	155976861	-	68.12		SMC5-AS1	chr9	72808913	72873782	-	0.27
	ARHGEF37	chr5	148931510	149014531	+	0.39		SMCO4	chr11	93211638	93276674	-	21.02
	ARID1A	chr1	27022524	27108595	+	41.8		SMG9	chr19	44235301	44259142	-	39.44
	ARID1B	chr6	157099063	157531913	+	44.73		SMYD3	chr1	245912642	246670614	-	19.21
	ARID2	chr12	46123448	46301823	+	11.14		SNX29	chr16	12070594	12668146	+	39.62
	ARID3A	chr19	925781	975939	+	48.08		SOX6	chr11	15987995	16761138	-	0.13
	ARID3B	chr15	74833518	74890472	+	16.07		SPAG16	chr2	214149113	215275225	+	4.15
	ARID4A	chr14	58765103	58840605	+	7.47		SPATA18	chr4	52917497	52963458	+	0.34
	ARID4B	chr1	235294949	235491534	-	14.26		SPESP1	chr15	69110560	69239150	+	0.02
	ARID5B	chr10	63661059	63856703	+	6.13		SPG20OS	chr13	36920568	36943738	+	0.06
	ARIH1	chr15	72766667	72879692	+	48.88		SPIN1	chr9	91003334	91093609	+	11.71
	ARIH2	chr3	48956254	49023815	+	35.22		SSFA2	chr2	182756560	182795465	+	12.67
	ARL10	chr5	175792471	175828866	+	2.51		ST3GAL6	chr3	98451080	98540045	+	13.27
	ARL13B	chr3	93698983	93774512	+	4.2		STON1	chr2	48756522	48826025	+	0.29
	ARL3	chr10	104433488	104474164	-	3.93		STON1-GTF2A1L	chr2	48757064	49003654	+	0.03
	ARL5A	chr2	152645498	152685006	-	16.24		STPG2	chr4	98105244	99064391	-	0.02
	ARL6	chr3	97483365	97519953	+	1.52		STXBP3	chr1	109289296	109352148	+	11.37
	ARL6IP5	chr3	69134095	69155217	+	54.52		STXBP5	chr6	147525561	147706866	+	3.74
	ARL8B	chr3	5163905	5222596	+	22.53		STXBP5-AS1	chr6	147163037	147525750	-	0.08
	ARMC1	chr8	66514694	66546442	-	12.36		SUCLG1	chr2	84650647	84687169	-	37.37
	ARMC10	chr7	102715328	102740205	+	7.91		SUCLG2	chr3	67410884	67705038	-	11.18
	ARMC2	chr6	109169619	109295186	+	0.1		SUMF1	chr3	3742498	4508965	-	2.27
	ARMC4P1	chr10	27547691	27577753	+	0		SWT1	chr1	185126212	185260897	+	0.81
	ARMC6	chr19	19144384	19170563	+	18.06		SYDE2	chr1	85622556	85666729	-	0.11
	ARMC7	chr17	73106047	73126360	+	6.93		TAF4	chr20	60528525	60640866	-	8.54
	ARMC8	chr3	137906109	138017231	+	15.73		TASP1	chr20	13246709	13619587	-	3.75
	ARMC9	chr2	232063260	232239548	+	5.04		TBC1D15	chr12	72233487	72320629	+	8.25
	ARMCX4	chrX	100673275	100788446	+	0.2		TBC1D22A	chr22	47158518	47571336	+	20.51
	ARNT	chr1	150782181	150849244	-	8.78		TBC1D30	chr12	65174589	65274812	+	10.63
	ARNTL2	chr12	27485787	27576241	+	26.74		TBC1D32	chr6	121400640	121655891	-	2.56
	ARPC1A	chr7	98923521	98985787	+	33.27		TDRD3	chr13	60970591	61148012	+	10.13
	ARPC1B	chr7	98971872	98992424	+	151.16		TERF2IP	chr16	75681684	75795770	+	26.9
	ARPC2	chr2	219081817	219119079	+	217.52		TLE4	chr9	82186688	82341658	+	27.13
	ARPC4-TTLL3	chr3	9834766	9877085	+	11.6		TLN2	chr15	62682725	63136830	+	0.6
	ARRB1	chr11	74975226	75062873	-	12.02		TM2D1	chr1	62146718	62191095	-	8.47
	ARSB	chr5	78073032	78281910	-	7.49		TM2D3	chr15	102161847	102192594	-	15.92
	ARSG	chr17	66255323	66418872	+	2.89		TMED3	chr15	79603404	79704334	+	24.31
	ARSK	chr5	94890778	94940768	+	1.75		TMEM106B	chr7	12250867	12282993	+	5.9
	ARV1	chr1	231114727	231136341	+	6.62		TMEM117	chr12	44229770	44783545	+	1.72
	AS3MT	chr10	104629273	104661656	+	0.22		TMEM135	chr11	86748886	87034800	+	11.74
	ASAH1	chr8	17913934	17942494	-	24.64		TMEM161B-AS1	chr5	87564712	87732502	+	9.14
	ASB1	chr2	239335383	239360891	+	13.47		TMEM168	chr7	112402437	112430647	-	5.81
	ASB13	chr10	5680830	5708558	-	0.1		TMEM182	chr2	103353367	103460352	+	1.67
	ASB2	chr14	94400499	94443137	-	30.97		TMEM232	chr5	109624934	110074657	-	0.79
	ASCC1	chr10	73856278	73976892	-	26.37		TMEM38B	chr9	108456825	108538893	+	5.12
	ASCC2	chr22	30184597	30234271	-	30.46		TMEM5	chr12	64173583	64203338	+	7.71
	ASCC3	chr6	100956070	101329248	-	20.37		TMEM68	chr8	56608983	56685966	-	7.92
	ASH1L	chr1	155305059	155532598	-	15.13		TMTC3	chr12	88536073	88593664	+	2.03
	ASH2L	chr8	37962760	38001594	+	15.72		TNFRSF11B	chr8	119935796	119964439	-	5.18
	ASNS	chr7	97481430	97501854	-	20.12		TNKS1BP1	chr11	57067112	57092426	-	16.63
	ASPSCR1	chr17	79934683	79975282	+	18.92		TOP2B	chr3	25639475	25706398	-	50.03
	ASRGL1	chr11	62104920	62160882	+	10.12		TP63	chr3	189349205	189615068	+	6.55
	ASUN	chr12	27058114	27091259	-	20.38		TPK1	chr7	144149034	144533488	-	5.09
	ASXL1	chr20	30946155	31027122	+	37.53		TPR	chr1	186280784	186344825	-	45.11
	ASXL2	chr2	25956622	26101385	-	7.28		TRDMT1	chr10	17184253	17244053	-	2.51
	ATAD2	chr8	124332090	124428590	-	18.69		TRIM22	chr11	5710919	5758319	+	115.82
	ATAD2B	chr2	23971534	24149984	-	12.82		TRPV3	chr17	3413796	3461289	-	7.52
	ATAD3A	chr1	1447531	1470067	+	28.98		TSEN15	chr1	184020811	184043346	+	16.97
	ATAD3B	chr1	1407143	1433228	+	24.5		TSNAX-DISC1	chr1	231664399	231954990	+	0.01
	ATAD5	chr17	29158988	29222887	+	8.13		TSPAN12	chr7	120427376	120498456	-	13.96
	ATE1	chr10	123499939	123688316	-	10.36		TTC17	chr11	43380482	43516483	+	19.47
	ATF1	chr12	51157493	51214905	+	18.5		TTC21B	chr2	166713985	166810353	-	5.9
	ATF2	chr2	175936978	176033110	-	17.28		TTC23	chr15	99676528	99791428	-	3.09
	ATF6	chr1	161736084	161933860	+	8.83		TTC5	chr14	20724717	20774153	-	7.66
	ATF7	chr12	53901640	54020199	-	10.33		TTC8	chr14	89290497	89344335	+	0.71
	ATF7IP	chr12	14518610	14651697	+	31.89		UBA2	chr19	34919257	34960853	+	47.04
	ATG10	chr5	81267844	81572676	+	1.95		UBA6-AS1	chr4	68566998	68946670	+	3.98
	ATG13	chr11	46638826	46696368	+	23.64		UBE3D	chr6	83602117	83775560	-	2.73
	ATG14	chr14	55833110	55878576	-	2.07		UCHL5	chr1	192981380	193029237	-	20.56
	ATG16L1	chr2	234118697	234204320	+	14		UFL1-AS1	chr6	96806250	96969545	-	0
	ATG16L2	chr11	72525353	72554719	+	20.74		UGT8	chr4	115519611	115599380	+	0.41
	ATG2A	chr11	64662007	64684722	-	8.63		UHRF1BP1L	chr12	100422233	100536626	-	9.57
	ATG2B	chr14	96747595	96830207	-	4.29		UPRT	chrX	74493920	74524435	+	4.55
	ATG3	chr3	112251356	112280893	-	24.62		VCAN	chr5	82767284	82878122	+	2.81
	ATG4A	chrX	107334898	107397901	+	5.35		VLDLR	chr9	2621834	2660053	+	3.14
	ATG4C	chr1	63249806	63331184	+	6.71		VPS13A	chr9	79792269	80036457	+	13.62
	ATG5	chr6	106632351	106773666	-	9.98		VRK1	chr14	97263641	97398059	+	22
	ATG7	chr3	11313995	11599139	+	11.81		WARS2	chr1	119573839	119683294	-	6.96
	ATIC	chr2	216176540	216214487	+	122.26		WDR11	chr10	122610687	122669036	+	27
	ATL1	chr14	50999227	51099786	+	0.41		WDR11-AS1	chr10	122521324	122610721	-	0.56
	ATL2	chr2	38522022	38604427	-	23.38		WDR27	chr6	169857307	170102159	-	6.5
	ATL3	chr11	63391559	63439393	-	16.2		WDR3	chr1	118472343	118509165	+	20.28
	ATM	chr11	108093211	108239829	+	31.5		WDR63	chr1	85464830	85598821	+	0.45
	ATOX1	chr5	151121877	151152093	-	58.55		WDR78	chr1	67278568	67390570	-	0.3
	ATP10D	chr4	47487305	47595503	+	21.44		XKR9	chr8	71581600	71702606	+	0.13
	ATP11A	chr13	113344643	113541482	+	30.48		XRN2	chr20	21283942	21370463	+	28.37
	ATP11B	chr3	182511288	182639423	+	30.36		YIPF7	chr4	44624086	44680573	-	0
	ATP1A1OS	chr1	116934869	116961244	-	0.96		ZFHX4	chr8	77593454	77779521	+	0.03
	ATP1B3	chr3	141594966	141645356	+	47.93		ZFHX4-AS1	chr8	77403435	77595513	-	0.01
	ATP2A1	chr16	28889726	28915830	+	1.26		ZNF107	chr7	64126511	64171404	+	8.78
	ATP2A2	chr12	110718561	110788898	+	74.3		ZNF117	chr7	64432154	64467062	-	2.26
	ATP2A3	chr17	3827169	3867736	-	35.56		ZNF133	chr20	18269121	18297640	+	2.59
	ATP2B1	chr12	89981828	90103077	-	27.62		ZNF138	chr7	64254766	64294054	+	3.46
	ATP2C1	chr3	130569439	130735556	+	31.94		ZNF215	chr11	6947635	7005863	+	1.76
	ATP5A1	chr18	43664110	43684300	-	214.66		ZNF248	chr10	38091751	38147034	-	3.44
	ATP5G2	chr12	54026510	54071192	-	151.76		ZNF267	chr16	31885079	31928668	+	30.38
	ATP5J2-PTCD1	chr7	99017372	99063820	-	3.37		ZNF326	chr1	90460671	90501090	+	10.35
	ATP5L	chr11	118271869	118302211	+	122.05		ZNF354B	chr5	178286954	178315123	+	4.46
	ATP5S	chr14	50779044	50802276	+	7.84		ZNF37A	chr10	38383264	38414472	+	8.33
	ATP6AP2	chrX	40440146	40465889	+	25.4		ZNF487	chr10	43932282	43991517	+	0.46
	ATP6V0A1	chr17	40610862	40674629	+	23.81		ZNF490	chr19	12688775	12750912	-	5.32
	ATP6V0A2	chr12	124196865	124246302	+	20.84		ZNF519	chr18	14057456	14132489	-	5.68
	ATP6V0D1	chr16	67471917	67515140	-	31.15		ZNF546	chr19	40490041	40523514	+	1.52
	ATP6V0E1	chr5	172410760	172462448	+	83.75		ZNF627	chr19	11670189	11729950	+	2.67
	ATP6V1A	chr3	113465866	113530903	+	31.07		ZNF644	chr1	91380859	91487829	-	15.84
	ATP6V1B2	chr8	20054878	20084330	+	22.24		ZNF678	chr1	227751244	227865144	+	1.94
	ATP6V1C1	chr8	104033291	104085279	+	7.47		ZNF680	chr7	63980262	64023484	-	3.5
	ATP6V1D	chr14	67761088	67826982	-	11.68		ZNF720	chr16	31724550	31806190	+	9.25
	ATP6V1E2	chr2	46717889	46769696	-	2.58		ZNF721	chr4	419604	492945	-	9.96
	ATP6V1H	chr8	54628117	54756118	-	17.42		ZNF736	chr7	63767837	63815238	+	12.11
	ATP7A	chrX	77166194	77305892	+	3.27		ZNF780B	chr19	40534167	40562116	-	11.31
	ATP8A1	chr4	42410390	42659122	-	37.93		ZNF787	chr19	56598732	56632649	-	14.97
	ATP8B3	chr19	1782074	1812275	-	1.14		ZNF791	chr19	12721732	12742735	+	12.67
	ATP9B	chr18	76829285	77138283	+	8.3		ZW10	chr11	113603909	113644533	-	7.69
	ATPAF1	chr1	47098409	47139539	-	16.56
	ATPAF2	chr17	17880723	17942523	-	14.5
	ATR	chr3	142168077	142297668	-	12.91
	ATRN	chr20	3451687	3631769	+	4.61
	ATRX	chrX	76760356	77041702	-	26.4
	ATXN1	chr6	16299343	16761722	-	42
	ATXN1L	chr16	71879894	71919171	+	7.85
	ATXN2	chr12	111890018	112037480	-	13.53
	ATXN3	chr14	92524896	92572965	-	9.15
	ATXN7	chr3	63850233	63989138	+	10.58
	AUH	chr9	93976097	94124195	-	2.54
	AUNIP	chr1	26158414	26185903	-	4.37
	AUTS2	chr7	69063905	70258054	+	55.38
	AVIL	chr12	58191159	58212487	-	0.37
	AVL9	chr7	32535038	33078516	+	14.95
	AXIN1	chr16	337440	402673	-	9.4
	AZI1	chr17	79163393	79196799	-	8.34
	B3GALNT2	chr1	235613238	235667781	-	7.01
	B3GNT2	chr2	62423248	62451866	+	35.25
	B3GNTL1	chr17	80900031	81009686	-	3.84
	B4GALT1	chr9	33104080	33167354	-	32.98
	B4GALT4	chr3	118930579	118959950	-	5.32
	B4GALT4-AS1	chr3	118945333	119009513	+	0
	B4GALT5	chr20	48249482	48330415	-	16.69
	B4GALT6	chr18	29202210	29265799	-	18.59
	B9D1	chr17	19240867	19281495	-	2.23
	BAG3	chr10	121410882	121437331	+	4.7
	BAG4	chr8	38034051	38070819	+	10.07
	BAHD1	chr15	40731920	40760441	+	11.59
	BAIAP2	chr17	79008948	79091232	+	0.71
	BAIAP2L1	chr7	97920963	98030380	-	13.17
	BAIAP2L2	chr22	38480896	38506677	-	0.09
	BARD1	chr2	215590370	215674428	-	19.07
	BATF	chr14	75988768	76013358	+	39.83
	BAZ1A	chr14	35221937	35344853	-	22.62
	BAZ1B	chr7	72854728	72936608	-	33.57
	BAZ2A	chr12	56989380	57030600	-	46.96
	BAZ2B	chr2	160175490	160473203	-	12.31
	BBIP1	chr10	112658488	112679032	-	7.64
	BBS1	chr11	66278077	66301098	+	8.12
	BBS2	chr16	56500748	56554195	-	6.96
	BBS4	chr15	72978527	73030817	+	3.7
	BBS5	chr2	170335688	170382432	+	0.71
	BBS7	chr4	122745595	122791652	-	4.68
	BBX	chr3	107241783	107530171	+	15.6
	BCAP29	chr7	107220422	107269615	+	11.57
	BCAP31	chrX	152965947	152990152	-	46.21
	BCAT1	chr12	24964295	25102393	-	49.67
	BCCIP	chr10	127512115	127542264	+	39.02
	BCKDHA	chr19	41884215	41930910	+	14.38
	BCL11A	chr2	60678302	60780702	-	4.03
	BCL2	chr18	60790579	60987361	-	29.64
	BCL2L1	chr20	30252255	30311792	-	29.89
	BCL2L13	chr22	18111621	18213388	+	10.35
	BCL7B	chr7	72950686	72972332	-	23.97
	BCL9	chr1	147013182	147098017	+	9.49
	BCLAF1	chr6	136578001	136610989	-	74.35
	BCOR	chrX	39909068	40036582	-	9.49
	BCORL1	chrX	129115083	129192058	+	2.08
	BDH2	chr4	104000592	104021040	-	6.76
	BDP1	chr5	70751442	70863649	+	9.07
	BECN1	chr17	40962152	40985367	-	31.47
	BEND3	chr6	107386386	107436473	-	2.66
	BEND6	chr6	56819773	56892140	+	0.25
	BET1	chr7	93592074	93633694	-	6.8
	BFAR	chr16	14726672	14763093	+	23.67
	BHLHB9	chrX	101975616	102008468	+	0.15
	BHLHE40-AS1	chr3	4938493	5021646	-	0.98
	BIN3	chr8	22477931	22526661	-	15.2
	BIRC2	chr11	102217942	102249401	+	18.16
	BIRC3	chr11	102188215	102210134	+	95.15
	BIRC6	chr2	32582096	32843966	+	39.06
	BIVM	chr13	103451399	103493885	+	5.24
	BLCAP	chr20	36120874	36156333	-	21.02
	BLK	chr8	11351510	11422113	+	63.28
	BLM	chr15	91260558	91358859	+	16.54
	BLNK	chr10	97951458	98031344	-	45.76
	BLOC1S5	chr6	8013800	8064647	-	6.82
	BLOC1S5-TXNDC5	chr6	7881755	8064597	-	0.18
	BLOC1S6	chr15	45879321	45908197	+	17.36
	BLVRA	chr7	43798279	43846939	+	44.46
	BLZF1	chr1	169337208	169365778	+	5.93
	BMF	chr15	40380091	40401093	-	25.7
	BMP1	chr8	22022249	22069839	+	0.95
	BMP2K	chr4	79697496	79837526	+	18.6
	BMP8A	chr1	39957318	39991607	+	0.03
	BMP8B	chr1	40222854	40254533	-	0.77
	BMPR1A	chr10	88516407	88692595	+	10.01
	BMPR2	chr2	203241659	203432474	+	9.17
	BNIP3L	chr8	26240414	26363152	+	28.25
	BOD1L1	chr4	13570362	13629347	-	13.68
	BORA	chr13	73302061	73330336	+	8.2
	BPGM	chr7	134331560	134364565	+	5.68
	BPHL	chr6	3118608	3153812	+	3.99
	BPNT1	chr1	220230824	220263804	-	15.06
	BPTF	chr17	65821640	65980494	+	40.68
	BRAF	chr7	140419127	140624564	-	11.37
	BRAP	chr12	112079950	112123790	-	9.3
	BRCA1	chr17	41196312	41277500	-	14.16
	BRCA2	chr13	32889611	32973805	+	10.08
	BRD4	chr19	15347647	15443356	-	40.75
	BRD7	chr16	50347398	50402845	-	28.48
	BRD8	chr5	137475455	137514675	-	20.46
	BRD9	chr5	850406	892939	-	24.67
	BRE	chr2	28112808	28561768	+	13.75
	BRF1	chr14	105675623	105781926	-	17.6
	BRI3	chr7	97881691	97937162	+	26.2
	BRMS1L	chr14	36295524	36401531	+	4.45
	BROX	chr1	222885895	222908538	+	9.27
	BRPF3	chr6	36164521	36200567	+	6.96
	BRWD3	chrX	79926353	80065187	-	8.48
	BSDC1	chr1	32830704	32860332	-	16.24
	BSPRY	chr9	116111821	116133513	+	0.08
	BTAF1	chr10	93683526	93790082	+	21.9
	BTBD10	chr11	13409548	13484844	-	8.37
	BTBD2	chr19	1985447	2034880	-	7.67
	BTBD7	chr14	93703896	93799438	-	15.44
	BTBD9	chr6	38136227	38607924	-	5.93
	BTD	chr3	15642848	15687329	+	2.06
	BTF3L4	chr1	52521797	52556388	+	18.54
	BTK	chrX	100604435	100641183	-	41.41
	BTLA	chr3	112182815	112218408	-	30.9
	BTRC	chr10	103113820	103317078	+	6.11
	BUB1	chr2	111395275	111435691	-	36.23
	BUB1B	chr15	40453224	40513337	+	31.57
	BUD13	chr11	116618886	116643704	-	9.88
	BZRAP1	chr17	56378592	56406152	-	9.59
	BZRAP1-AS1	chr17	56402811	56493127	+	13.35
	C10orf118	chr10	115880621	115933979	-	4.64
	C10orf128	chr10	50362773	50396630	-	14.65
	C10orf129	chr10	96953957	96988685	+	0
	C10orf32-ASMT	chr10	104614029	104661656	+	0.05
	C10orf54	chr10	73507316	73533255	-	9.17
	C10orf76	chr10	103605356	103815950	-	13.76
	C10orf88	chr10	124690419	124713919	-	3.99
	C11orf30	chr11	76155967	76264069	+	7.8
	C11orf49	chr11	46958240	47185936	+	6.23
	C11orf54	chr11	93474757	93497915	+	7.99
	C11orf63	chr11	122753391	122830506	+	2.77
	C11orf65	chr11	108179246	108338258	-	0.35
	C11orf73	chr11	86013253	86056969	+	14.87
	C11orf80	chr11	66511922	66610987	+	3.78
	C11orf82	chr11	82611017	82669319	+	6.22
	C12orf23	chr12	107349497	107372556	+	14.08
	C12orf4	chr12	4596894	4647674	-	8.13
	C12orf42	chr12	103631369	103889749	-	2.95
	C12orf45	chr12	105380088	105443515	+	16.07
	C12orf49	chr12	117153593	117175875	-	15.17
	C12orf5	chr12	4430371	4462338	+	10.89
	C12orf60	chr12	14956506	15059520	+	0.49
	C12orf65	chr12	123717463	123742506	+	6.35
	C12orf75	chr12	105629068	105789875	+	72.89
	C12orf76	chr12	110465872	110511491	-	4.07
	C14orf159	chr14	91526677	91691976	+	27.03
	C14orf79	chr14	105452112	105476819	+	0.5
	C14orf93	chr14	23456110	23479375	-	2.95
	C15orf40	chr15	83657193	83680393	-	10.33
	C15orf57	chr15	40820882	40857256	-	20.07
	C16orf45	chr16	15528152	15718885	+	1.11
	C16orf46	chr16	81087102	81110872	-	0.24
	C16orf52	chr16	22018959	22098855	+	4.98
	C16orf62	chr16	19566562	19718115	+	13.08
	C16orf70	chr16	67143861	67182442	+	6.31
	C16orf72	chr16	9185505	9215497	+	33.85
	C16orf74	chr16	85723690	85784735	-	1.13
	C16orf87	chr16	46830519	46865323	-	7.58
	C17orf53	chr17	42219274	42239844	+	5.46
	C17orf64	chr17	58469790	58508782	+	0
	C17orf75	chr17	30651584	30677042	-	8.26
	C17orf85	chr17	3714460	3749545	-	15.92
	C18orf25	chr18	43753519	43846949	+	11.23
	C18orf54	chr18	51884287	51911588	+	3.44
	C18orf8	chr18	21083473	21111746	+	26.36
	C19orf10	chr19	4641386	4670382	-	26.86
	C19orf38	chr19	10947251	10980466	+	1.75
	C19orf47	chr19	40825443	40854434	-	10
	C19orf57	chr19	13993161	14017265	-	3.06
	C19orf68	chr19	48673949	48700877	+	1.5
	C1orf132	chr1	207974863	208042495	-	6.87
	C1orf228	chr1	45140364	45191263	+	0.45
	C1orf50	chr1	43232940	43263968	+	4.12
	C1S	chr12	7096351	7178336	+	0.75
	C20orf196	chr20	5731039	5844558	+	7.02
	C20orf203	chr20	31219428	31261743	-	0
	C21orf49	chr21	34144411	34266043	+	0.1
	C21orf58	chr21	47720095	47743789	-	7.91
	C21orf59	chr21	33964389	33985176	-	15.66
	C21orf91	chr21	19161284	19191703	-	18.5
	C21orf91-OT1	chr21	19135632	19164840	-	0.07
	C22orf39	chr22	19338891	19435755	-	9.45
	C2CD2	chr21	43305221	43373999	-	11.67
	C2CD3	chr11	73723763	73882255	-	10.15
	C2orf15	chr2	99757948	99939204	+	0.2
	C2orf42	chr2	70377012	70475747	-	6.94
	C2orf43	chr2	20883788	21022882	-	9.65
	C2orf44	chr2	24252210	24272445	-	8.79
	C2orf47	chr2	200820040	200873263	+	11.26
	C2orf69	chr2	200775979	200820658	+	8.33
	C2orf76	chr2	120059801	120124404	-	5.68
	C2orf82	chr2	233721980	233743418	+	0.6
	C2orf88	chr2	190744335	191068210	+	6.91
	C3	chr19	6677715	6730573	-	4.34
	C3orf20	chr3	14716606	14814541	+	0.75
	C3orf35	chr3	37427760	37476988	+	0.42
	C3orf49	chr3	63805038	63834312	+	0
	C3orf52	chr3	111805182	111849851	+	2.03
	C3orf67	chr3	58703092	59035810	-	1.27
	C3orf83	chr3	12556433	12602558	-	0.07
	C4orf21	chr4	113460492	113558151	-	9.24
	C4orf27	chr4	170650616	170679104	-	15.04
	C4orf29	chr4	128886461	128960866	+	5.26
	C4orf32	chr4	113066553	113116412	+	0.27
	C4orf33	chr4	130014472	130037795	+	5.44
	C4orf36	chr4	87797358	87857354	-	0.24
	C4orf47	chr4	186347394	186370980	+	0.11
	C5orf22	chr5	31532373	31555165	+	13.44
	C5orf28	chr5	43444354	43483995	-	4.93
	C5orf34	chr5	43486803	43515247	-	2.17
	C5orf42	chr5	37106330	37249530	-	4.12
	C5orf45	chr5	179261436	179289173	-	9.37
	C5orf47	chr5	173400782	173433143	+	0.01
	C5orf56	chr5	131746328	131811736	+	21.23
	C5orf63	chr5	126378250	126409184	-	5.35
	C6orf106	chr6	34555065	34664636	-	54.52
	C6orf165	chr6	88117730	88221352	+	0.23
	C6orf203	chr6	107349407	107372546	+	4.04
	C6orf52	chr6	10671651	10695030	-	1.33
	C6orf57	chr6	71276620	71299272	+	1.75
	C6orf89	chr6	36839646	36896740	+	9.88
	C6orf99	chr6	159290971	159331385	+	0.44
	C7orf31	chr7	25174316	25219975	-	1.84
	C7orf49	chr7	134777115	134855547	-	21.1
	C7orf55-LUC7L2	chr7	139025105	139108198	+	45.87
	C7orf60	chr7	112459202	112579971	-	4.96
	C7orf73	chr7	135347244	135378166	+	9.2
	C8orf31	chr8	144120626	144141359	+	0
	C8orf37	chr8	96257147	96281429	-	1.01
	C8orf47	chr8	99076539	99105838	+	0.61
	C8orf76	chr8	124232196	124253638	-	12.97
	C9orf147	chr9	115196096	115249484	-	0.78
	C9orf153	chr9	88835180	88874572	-	0.11
	C9orf3	chr9	97488983	97849441	+	5.24
	C9orf72	chr9	27546544	27573864	-	1.83
	C9orf91	chr9	117373486	117408702	+	22.46
	C9orf96	chr9	136243117	136271220	+	0.29
	CA13	chr8	86132816	86196302	+	2.24
	CAB39	chr2	231577560	231685790	+	38.1
	CAB39L	chr13	49882786	50018262	-	0.65
	CABIN1	chr22	24407642	24574596	+	28.45
	CABLES1	chr18	20714528	20840431	+	16.08
	CABYR	chr18	21718942	21741567	+	0.66
	CACNA1B	chr9	140772241	141019076	+	0.03
	CACNA1C	chr12	2079952	2802108	+	0.03
	CACNB1	chr17	37329709	37353956	-	8.16
	CACNB4	chr2	152689290	152955593	-	0.56
	CACUL1	chr10	120433679	120514761	-	9.33
	CAD	chr2	27440258	27466811	+	38.23
	CAGE1	chr6	7326889	7389976	-	0.1
	CALCOCO2	chr17	46908350	46943884	+	39.18
	CALU	chr7	128379346	128411861	+	20.02
	CAMK1D	chr10	12391481	12877545	+	15.13
	CAMK2D	chr4	114372188	114683083	-	18.48
	CAMK2G	chr10	75572259	75634343	-	7.62
	CAMK4	chr5	110559351	110830584	+	21.21
	CAMKMT	chr2	44589089	44999731	+	3.62
	CAMSAP2	chr1	200708686	200829832	+	7.89
	CAND1	chr12	67663061	67713731	+	76.99
	CANX	chr5	179105629	179157926	+	196.53
	CAP1	chr1	40505905	40538321	+	174.99
	CAPG	chr2	85621871	85645555	-	69.61
	CAPN1	chr11	64948037	64979477	+	78.56
	CAPN10	chr2	241526133	241557122	+	17.41
	CAPN12	chr19	39220827	39260544	-	1.38
	CAPN7	chr3	15247659	15294425	+	10.77
	CAPRIN1	chr11	34073230	34122703	+	102.22
	CAPRIN2	chr12	30862486	30907885	-	3.47
	CAPZA1	chr1	113161795	113214241	+	91.44
	CARD11	chr7	2945775	3083579	-	15.99
	CARD8	chr19	48684027	48759203	-	21.65
	CARF	chr2	203776937	203851786	+	1.42
	CARKD	chr13	111267881	111292340	+	13.78
	CARS	chr11	3022152	3078843	-	25.35
	CARS2	chr13	111293759	111365950	-	29.34
	CASC1	chr12	25261354	25348096	-	0.08
	CASC11	chr8	128698588	128746213	-	0.07
	CASC3	chr17	38296571	38328436	+	31.32
	CASC5	chr15	40886218	40956540	+	17.2
	CASD1	chr7	94138531	94186331	+	5.14
	CASK	chrX	41374187	41782716	-	22.83
	CASP10	chr2	202047604	202094129	+	5.28
	CASP3	chr4	185548850	185570663	-	22.56
	CASP8	chr2	202098166	202152434	+	11.86
	CASP8AP2	chr6	90539613	90584155	+	4.76
	CASP9	chr1	15817327	15853029	-	3.36
	CAT	chr11	34460472	34493609	+	13.27
	CATSPER2P1	chr15	44019116	44039292	-	1.7
	CATSPERD	chr19	5720688	5778745	+	0.02
	CATSPERG	chr19	38826415	38861589	+	0.87
	CBFA2T2	chr20	32077881	32237842	+	3.05
	CBFA2T3	chr16	88941266	89043612	-	13.86
	CBFB	chr16	67063019	67134961	+	41.19
	CBL	chr11	119076752	119178859	+	14.39
	CBR3-AS1	chr21	37504065	37528615	-	0.35
	CBR4	chr4	169784921	169931426	-	13.36
	CBX1	chr17	46147414	46178883	-	25.27
	CBX5	chr12	54624724	54673886	-	38.08
	CBX7	chr22	39516172	39548679	-	5.88
	CC2D1A	chr19	14017014	14041692	+	15.97
	CC2D1B	chr1	52811395	52831865	-	9.92
	CCAR1	chr10	70480769	70552134	+	34.37
	CCBL1	chr9	131595221	131644773	-	3.57
	CCBL2	chr1	89401456	89458636	-	13.93
	CCDC101	chr16	28565236	28603111	+	7.41
	CCDC102A	chr16	57546090	57570511	-	5.49
	CCDC104	chr2	55746740	55773015	+	6.03
	CCDC109B	chr4	110481361	110609874	+	19.9
	CCDC11	chr18	47753563	47792892	-	0.13
	CCDC110	chr4	186366336	186392913	-	0.12
	CCDC114	chr19	48799714	48825151	-	0.71
	CCDC12	chr3	46963216	47023500	-	33.42
	CCDC122	chr13	44398045	44453827	-	0.15
	CCDC125	chr5	68576002	68628636	-	3.24
	CCDC126	chr7	23636998	23684327	+	8.85
	CCDC127	chr5	196986	218330	-	2.2
	CCDC13	chr3	42734155	42814745	-	0.41
	CCDC130	chr19	13842574	13874110	+	13.01
	CCDC134	chr22	42196683	42222303	+	8.33
	CCDC138	chr2	109403213	109501933	+	5.97
	CCDC14	chr3	123616152	123680564	-	16.55
	CCDC141	chr2	179694484	179914813	-	5.65
	CCDC146	chr7	76751751	76958850	+	1.51
	CCDC15	chr11	124824017	124911385	+	1.05
	CCDC157	chr22	30752624	30774647	+	0.98
	CCDC173	chr2	170501935	170550943	-	0
	CCDC174	chr3	14693271	14714166	+	8.07
	CCDC176	chr14	74486056	74549566	+	0.34
	CCDC18	chr1	93645476	93744287	+	9.76
	CCDC180	chr9	100000765	100140806	+	0.18
	CCDC181	chr1	169364108	169429907	-	0.01
	CCDC25	chr8	27590835	27630170	-	21.47
	CCDC3	chr10	12938627	13141652	-	0.02
	CCDC30	chr1	42929001	43120335	+	0.82
	CCDC38	chr12	96260826	96336752	-	0.02
	CCDC41	chr12	94700225	94853764	-	11.33
	CCDC47	chr17	61822610	61853711	-	25.5
	CCDC50	chr3	191046866	191116459	+	45.66
	CCDC53	chr12	102406705	102455927	-	5.02
	CCDC57	chr17	80059336	80170706	-	31.85
	CCDC58	chr3	122078438	122102078	-	24.13
	CCDC61	chr19	46498339	46524576	+	9.27
	CCDC62	chr12	123258874	123312075	+	0.19
	CCDC65	chr12	49297893	49325623	+	0.02
	CCDC66	chr3	56591189	56655846	+	8.77
	CCDC69	chr5	150560613	150603706	-	24.14
	CCDC77	chr12	498439	551811	+	6.14
	CCDC79	chr16	66788879	66835523	-	0.04
	CCDC82	chr11	96085933	96123087	-	11.79
	CCDC88A	chr2	55514978	55647057	-	22.06
	CCDC88C	chr14	91737667	91884188	-	45.37
	CCDC90B	chr11	82970139	82997450	-	8.56
	CCDC92	chr12	124403207	124457378	-	1.15
	CCDC94	chr19	4247076	4269087	+	14.04
	CCM2	chr7	45039074	45116068	+	17.7
	CCNB1IP1	chr14	20779527	20801471	-	22.91
	CCNC	chr6	99990256	100016849	-	25.44
	CCND2	chr12	4382938	4414516	+	229.14
	CCNF	chr16	2479395	2508855	+	25.07
	CCNH	chr5	86687311	86708836	-	17.46
	CCNI	chr4	77968311	77997158	-	74.62
	CCNK	chr14	99947506	100001381	+	31.86
	CCNT1	chr12	49082247	49110681	-	22.03
	CCNT2	chr2	135675805	135716912	+	13.82
	CCNYL1	chr2	208576264	208626563	+	4.92
	CCR6	chr6	167525295	167553184	+	4.93
	CCRN4L	chr4	139936943	139966906	+	8.44
	CCSAP	chr1	229456758	229479041	-	2.31
	CCT4	chr2	62095224	62115939	-	104.93
	CCT6P3	chr7	64498732	64535091	+	1.87
	CD101	chr1	117544382	117579167	+	3.97
	CD200R1	chr3	112640056	112693969	-	0.2
	CD226	chr18	67498394	67629039	-	17.72
	CD244	chr1	160799950	160832692	-	1.56
	CD274	chr9	5450503	5470566	+	30.92
	CD2AP	chr6	47445525	47594999	+	16.74
	CD302	chr2	160625364	160654753	-	1.23
	CD38	chr4	15779898	15854853	+	16.84
	CD44	chr11	35160417	35253949	+	164.45
	CD46	chr1	207925402	207968858	+	41.6
	CD47	chr3	107762145	107809872	-	39.68
	CD48	chr1	160648536	160681641	-	120.94
	CD53	chr1	111415775	111442550	+	147.87
	CD55	chr1	207494853	207534311	+	18.12
	CD58	chr1	117057157	117113661	-	39.71
	CD59	chr11	33719807	33757991	-	80.07
	CD70	chr19	6583194	6604114	-	86.63
	CD72	chr9	35609530	35646807	-	1.42
	CD80	chr3	119243140	119278449	-	36.13
	CD82	chr11	44585977	44641913	+	206.99
	CD84	chr1	160510885	160549306	-	8.13
	CD86	chr3	121774213	121839983	+	36.5
	CDADC1	chr13	49822047	49867618	+	3.87
	CDC123	chr10	12237964	12292588	+	59.33
	CDC16	chr13	115000362	115038198	+	22.05
	CDC23	chr5	137523339	137549032	-	19.51
	CDC25A	chr3	48198636	48229892	-	14.47
	CDC25C	chr5	137620954	137674044	-	3.85
	CDC37	chr19	10501810	10530797	-	60.83
	CDC37L1	chr9	4679559	4708398	+	4.81
	CDC42	chr1	22379120	22419437	+	149.82
	CDC42BPB	chr14	103398716	103523799	-	14.75
	CDC42BPG	chr11	64590859	64612041	-	0.34
	CDC42SE2	chr5	130581186	130734140	+	48.42
	CDC5L	chr6	44355262	44418163	+	8.63
	CDCA2	chr8	25316513	25365436	+	21.03
	CDHR2	chr5	175969512	176022975	+	0.11
	CDIP1	chr16	4560676	4588829	-	13.43
	CDK12	chr17	37617764	37721160	+	36.22
	CDK13	chr7	39989636	40136733	+	18.16
	CDK17	chr12	96672039	96794338	-	17.61
	CDK19	chr6	110931181	111137161	-	7.28
	CDK5RAP1	chr20	31946645	31989367	-	18.31
	CDK6	chr7	92234235	92465908	-	44.23
	CDK7	chr5	68530668	68573250	+	13.42
	CDK8	chr13	26828276	26979375	+	7.72
	CDKAL1	chr6	20534688	21232635	+	9.5
	CDKL2	chr4	76503215	76555900	-	0.04
	CDKL3	chr5	133541305	133706738	-	0.56
	CDKL5	chrX	18443703	18671749	+	3.51
	CDR2	chr16	22357257	22448486	-	13.28
	CDS2	chr20	5107432	5178533	+	18.5
	CEACAM21	chr19	42055886	42093197	+	4.9
	CEBPZ	chr2	37428755	37458856	-	25.35
	CELF1	chr11	47487496	47587121	-	46.08
	CELSR3	chr3	48673902	48700348	-	0.69
	CENPA	chr2	26987157	27023935	+	14.92
	CENPC	chr4	68337521	68411324	-	9.06
	CENPE	chr4	104026963	104119566	-	16.12
	CENPH	chr5	68485375	68506184	+	14.81
	CENPI	chrX	100353178	100418670	+	6.63
	CENPJ	chr13	25457171	25497018	-	11.07
	CENPK	chr5	64813593	64858998	-	12.76
	CENPL	chr1	173768688	173793858	-	9.62
	CENPN	chr16	81040103	81066719	+	19.53
	CENPO	chr2	25016005	25045245	+	12.55
	CENPP	chr9	95087766	95382815	+	5.71
	CEP104	chr1	3728645	3773778	-	16.52
	CEP135	chr4	56815037	56899529	+	7
	CEP192	chr18	12991361	13125051	+	16.43
	CEP250	chr20	34042985	34099804	+	19.79
	CEP350	chr1	179923873	180084015	+	18.02
	CEP55	chr10	95256389	95288849	+	16.45
	CEP57	chr11	95523129	95565857	+	21.69
	CEP57L1	chr6	109416313	109485135	+	5.37
	CEP63	chr3	134204585	134293859	+	9.3
	CEP68	chr2	65283500	65314138	+	3.13
	CEP70	chr3	138213186	138313380	-	2.86
	CEP72	chr5	612387	667283	+	9.33
	CEP76	chr18	12661832	12702776	-	5.19
	CEP85	chr1	26560691	26605299	+	9.55
	CEP95	chr17	62502706	62538579	+	14.89
	CEPT1	chr1	111682249	111727724	+	22.67
	CERK	chr22	47080308	47134158	-	14
	CERS5	chr12	50523575	50561288	-	12.06
	CERS6	chr2	169312372	169631644	+	9.75
	CFDP1	chr16	75327596	75467383	-	9.86
	CFL1	chr11	65590493	65629497	-	553.32
	CFL1P1	chr10	89577685	89605369	+	0.62
	CFLAR	chr2	201980827	202041410	+	96.77
	CGGBP1	chr3	88101094	88199035	-	19.31
	CGRRF1	chr14	54976530	55005567	+	5.71
	CHAF1A	chr19	4402659	4445015	+	29.03
	CHAF1B	chr21	37757676	37791313	+	10.91
	CHCHD3	chr7	132469629	132766848	-	34.07
	CHCHD6	chr3	126423063	126679249	+	5.11
	CHD1L	chr1	146714291	146767443	+	17.61
	CHD2	chr15	93426526	93571237	+	38.31
	CHD3	chr17	7788124	7816078	+	51.88
	CHD6	chr20	40030741	40247133	-	14
	CHD7	chr8	61591337	61779465	+	23.37
	CHD8	chr14	21853353	21924285	-	38.74
	CHEK1	chr11	125495036	125546150	+	30.79
	CHERP	chr19	16628700	16653341	-	32.65
	CHI3L2	chr1	111743393	111786062	+	24.27
	CHIC2	chr4	54875956	54930857	-	7.68
	CHIT1	chr1	203181955	203242769	-	0.41
	CHKA	chr11	67820326	67888911	-	16
	CHMP3	chr2	86730554	86948245	-	13.14
	CHMP4B	chr20	32399110	32442172	+	41.72
	CHRNA5	chr15	78857862	78887611	+	5.98
	CHST10	chr2	101008327	101034118	-	7.13
	CHST12	chr7	2443223	2474242	+	12.9
	CHST7	chrX	46433219	46457843	+	3.22
	CHSY1	chr15	101715928	101792137	-	9.93
	CHUK	chr10	101948055	101989376	-	10.56
	CHURC1	chr14	65381079	65411309	+	28.1
	CHURC1-FNTB	chr14	65381203	65528521	+	8.95
	CIC	chr19	42772689	42799949	+	20.22
	CIITA	chr16	10971055	11026079	+	66.93
	CINP	chr14	102808956	102829253	-	21.56
	CIR1	chr2	175212750	175260443	-	8.03
	CIRH1A	chr16	69165194	69265033	+	38.56
	CISD1	chr10	60028818	60049346	+	13.74
	CISD2	chr4	103790135	103810399	+	12.25
	CIT	chr12	120123595	120315095	-	19.28
	CIZ1	chr9	130928343	130966662	-	39.84
	CKAP2	chr13	53029564	53050763	+	17.86
	CKAP2L	chr2	113493930	113522254	-	12.26
	CKAP5	chr11	46764598	46867847	-	45.53
	CKLF-CMTM1	chr16	66586490	66613038	+	1.6
	CKMT2-AS1	chr5	80499903	80597379	-	1.18
	CLASP1	chr2	122095352	122407163	-	29.19
	CLASP2	chr3	33537737	33759848	-	14.02
	CLASRP	chr19	45542298	45574214	+	40.32
	CLCC1	chr1	109472130	109506111	-	8.74
	CLCN3	chr4	170533784	170644824	+	9.09
	CLCN5	chrX	49687225	49863892	+	2.26
	CLCN6	chr1	11866207	11903201	+	10.41
	CLCN7	chr16	1494935	1525581	-	25.23
	CLDND1	chr3	98216756	98241910	-	51.37
	CLEC16A	chr16	11038345	11276046	+	24.06
	CLEC17A	chr19	14693896	14721969	+	45.71
	CLEC2D	chr12	9817565	9848413	+	6.62
	CLEC3B	chr3	45043040	45077563	+	0.08
	CLHC1	chr2	55401927	55459699	-	2.35
	CLIC2	chrX	154505500	154563966	-	10.71
	CLIC4	chr1	25071848	25170815	+	40.33
	CLIC6	chr21	36041688	36090525	+	21.13
	CLINT1	chr5	157212751	157286183	-	52.76
	CLIP1	chr12	122755979	122907179	-	15.15
	CLIP2	chr7	73703805	73820273	+	40.46
	CLMN	chr14	95648277	95786243	-	10.68
	CLNK	chr4	10488019	10686489	-	3.62
	CLNS1A	chr11	77225981	77348850	-	35.84
	CLOCK	chr4	56294070	56413305	-	4.29
	CLPTM1	chr19	45457842	45496599	+	31.2
	CLPTM1L	chr5	1317859	1345214	-	52.57
	CLSPN	chr1	36185819	36235568	-	19.44
	CLSTN1	chr1	9789084	9884584	-	20.88
	CLSTN3	chr12	7282294	7311541	+	11.74
	CLTA	chr9	36190853	36304778	+	64.21
	CLTC	chr17	57697219	57773671	+	82.68
	CLUAP1	chr16	3550924	3589048	+	3.4
	CLYBL	chr13	100258919	100549387	+	3.63
	CMC1	chr3	28283075	28366633	+	13.99
	CMPK1	chr1	47799469	47844511	+	49.22
	CMPK2	chr2	6980701	7006766	-	5.09
	CMSS1	chr3	99536678	99897447	+	21.59
	CMTM6	chr3	32522804	32544900	-	28.57
	CMTM7	chr3	32433163	32524559	+	8.55
	CMTR1	chr6	37400995	37450603	+	29.75
	CNDP2	chr18	72163051	72188366	+	113.94
	CNGA1	chr4	47937994	48018689	-	0.03
	CNIH3	chr1	224622362	224928251	+	1.43
	CNIH4	chr1	224544552	224567161	+	12.1
	CNNM2	chr10	104678050	104849978	+	2.52
	CNNM4	chr2	97426639	97477628	+	5.58
	CNOT1	chr16	58553855	58663790	-	102.66
	CNOT10	chr3	32726637	32815367	+	20.74
	CNOT2	chr12	70636774	70748773	+	21.76
	CNOT4	chr7	135046547	135194875	-	8.75
	CNOT6	chr5	179921412	180005405	+	11.66
	CNR1	chr6	88849583	88876078	-	7.16
	CNR2	chr1	24197016	24285549	-	1.82
	CNST	chr1	246729746	246831886	+	7.9
	CNTRL	chr9	123837141	123939888	+	24.22
	COA1	chr7	43648055	43769316	-	47.99
	COCH	chr14	31343720	31364271	+	2.67
	COG2	chr1	230778235	230829728	+	12.23
	COG3	chr13	46039060	46110765	+	9.14
	COG4	chr16	70514471	70557468	-	17.55
	COG5	chr7	106842000	107204959	-	8.81
	COG6	chr13	40229764	40365802	+	9.71
	COG7	chr16	23399814	23464501	-	6.98
	COL10A1	chr6	116440086	116479910	-	0
	COL20A1	chr20	61924538	61966203	+	0
	COL23A1	chr5	177664619	178017556	-	0
	COL4A3	chr2	228029281	228179508	+	0.07
	COL4A3BP	chr5	74664311	74807963	-	17.44
	COL6A4P1	chr3	15193340	15247466	-	0.04
	COL7A1	chr3	48601506	48632700	-	1.98
	COL9A3	chr20	61447596	61472511	+	0.98
	COLGALT1	chr19	17666403	17693971	+	25.37
	COMMD1	chr2	62115859	62374382	+	19.07
	COMMD10	chr5	115420688	115748459	+	8.79
	COMMD6	chr13	76099350	76123575	-	33.98
	COMMD7	chr20	31290493	31331803	-	9.52
	COMT	chr22	19929130	19957498	+	31.49
	COPA	chr1	160259063	160313190	-	66.4
	COPB1	chr11	14464986	14521573	-	39.9
	COPB2	chr3	139074442	139108574	-	43.48
	COPG1	chr3	128968449	128996614	+	62.82
	COPG2	chr7	130146089	130353598	-	11.26
	COPS2	chr15	49398268	49447858	-	34.08
	COPS3	chr17	17150141	17184607	-	43.55
	COPS7B	chr2	232646381	232673963	+	17.73
	COQ10B	chr2	198318147	198340032	+	8.7
	COQ2	chr4	84182689	84206067	-	12.8
	COQ3	chr6	99817276	99842080	-	4.53
	COQ5	chr12	120941077	120972237	-	7.3
	CORIN	chr4	47596015	47840123	-	0.13
	CORO1C	chr12	109038885	109125372	-	89.96
	CORO2A	chr9	100883257	100954922	-	0.77
	CORO7	chr16	4404543	4475706	-	50.11
	COTL1	chr16	84599200	84651683	-	281.02
	COX15	chr10	101471601	101491857	-	17.11
	COX16	chr14	70791798	70826448	-	25.97
	COX17	chr3	119373360	119396301	-	40.66
	COX19	chr7	938415	1015235	-	5.45
	CPB2-AS1	chr13	46626941	46687467	+	0.37
	CPD	chr17	28705923	28797007	+	7.22
	CPEB2	chr4	15004298	15071777	+	5.88
	CPEB2-AS1	chr4	14911585	15003669	-	0.05
	CPEB3	chr10	93806449	94050844	-	1.46
	CPNE1	chr20	34213953	34252878	-	80.08
	CPNE2	chr16	57126449	57181878	+	2.29
	CPNE9	chr3	9745491	9771592	+	0.01
	CPOX	chr3	98239976	98312567	-	35.34
	CPSF2	chr14	92588281	92630755	+	23.49
	CPSF3	chr2	9563697	9613230	+	22.25
	CPSF6	chr12	69633317	69668138	+	41.78
	CPSF7	chr11	61170121	61197503	-	39
	CPT1C	chr19	50194155	50216988	+	0.3
	CR1	chr1	207669492	207813992	+	2.42
	CR1L	chr1	207818458	207911761	+	0.13
	CR2	chr1	207627575	207663240	+	11.41
	CRADD	chr12	94071151	94288616	+	3.95
	CRAMP1L	chr16	1662326	1727909	+	6.67
	CRBN	chr3	3190676	3221394	-	12.06
	CRCP	chr7	65579591	65619555	+	12.76
	CREB1	chr2	208394461	208468155	+	29.94
	CREB3L2	chr7	137559725	137686813	-	35.15
	CREBBP	chr16	3775055	3930727	-	21.44
	CREBL2	chr12	12764761	12798042	+	5.47
	CREBRF	chr5	172483355	172566291	+	3.71
	CREBZF	chr11	85370752	85393951	-	14.94
	CREG1	chr1	167498914	167523004	-	8.95
	CREM	chr10	35415719	35501886	+	17.89
	CRK	chr17	1323983	1366456	-	8.68
	CRKL	chr22	21271714	21308037	+	28.14
	CRLF3	chr17	29096406	29151794	-	10.31
	CROCCP2	chr1	16944751	16971178	-	10.85
	CROCCP3	chr1	16793931	16825752	-	0.94
	CROT	chr7	86974997	87029111	+	6.97
	CRTAP	chr3	33155471	33189265	+	10.47
	CRTC1	chr19	18794487	18893004	+	2.77
	CRTC3	chr15	91073157	91188577	+	14.73
	CRY1	chr12	107385142	107487607	-	3.15
	CRY2	chr11	45868669	45904798	+	7.3
	CRYBG3	chr3	97540884	97594132	+	1.7
	CRYL1	chr13	20977806	21099996	-	5.48
	CS	chr12	56665483	56694176	-	113.55
	CSAD	chr12	53551447	53575135	-	5.57
	CSDE1	chr1	115259534	115301297	-	177.13
	CSE1L	chr20	47662849	47713489	+	48.11
	CSF1	chr1	110452864	110473614	+	11.4
	CSF2RB	chr22	37309670	37336491	+	16.38
	CSGALNACT2	chr10	43633934	43680756	+	3.98
	CSK	chr15	75074398	75095539	+	145.13
	CSNK1A1	chr5	148871760	148931007	-	68.28
	CSNK1D	chr17	80196899	80231607	-	49.07
	CSNK1G1	chr15	64457716	64648442	-	9.17
	CSNK1G3	chr5	122847793	122952739	+	11.28
	CSNK2A1	chr20	459116	524465	-	62.78
	CSPP1	chr8	67974661	68108498	+	4.42
	CSRNP2	chr12	51454990	51477447	-	4.37
	CSTF2	chrX	100075384	100095921	+	15.1
	CSTF3-AS1	chr11	33183203	33213144	+	0.15
	CTA-256D12.11	chr22	29909878	29931379	-	0.12
	CTA-833B7.2	chr22	37243415	37266483	-	0.03
	CTAGE5	chr14	39734488	39856156	+	7.61
	CTB-113P19.1	chr5	151056506	151104343	+	0
	CTB-11I22.1	chr5	158636929	158675804	+	0.13
	CTB-133G6.1	chr19	7413848	7448271	+	2.56
	CTB-161K23.1	chr7	91763918	91810039	+	0.02
	CTB-161M19.4	chr5	118342042	118406585	-	0.05
	CTB-35F21.1	chr5	139064230	139124595	+	0.05
	CTB-55O6.12	chr19	14247991	14282079	+	0.97
	CTB-96E2.3	chr17	26684670	26708716	+	0.18
	CTBP1	chr4	1205236	1243741	-	79.25
	CTBP1-AS2	chr4	1243088	1282079	+	4.33
	CTBS	chr1	85015289	85040163	-	4.01
	CTC1	chr17	8130191	8151362	-	23.48
	CTC-228N24.3	chr5	127276118	127418864	-	10.87
	CTC-232P5.1	chr19	5978414	6020374	+	0.04
	CTC-329D1.2	chr5	139750476	139780952	-	0.73
	CTC-338M12.4	chr5	180673523	180699168	+	4.33
	CTC-398G3.6	chr19	11577055	11616513	-	0
	CTC-429P9.4	chr19	16688453	16770926	-	5.22
	CTC-432M15.3	chr5	130761584	131132676	-	0
	CTC-435M10.3	chr19	41856758	41930906	+	9.07
	CTC-436P18.1	chr5	60457897	60527867	+	0.03
	CTC-490E21.12	chr19	41307202	41404187	+	0
	CTC-498J12.3	chr5	68408939	68432221	-	0.08
	CTC-510F12.4	chr19	11411453	11435117	-	0
	CTC-548K16.2	chr19	14416270	14481008	-	0.68
	CTCF	chr16	67596310	67673086	+	20.82
	CTD-2007H13.3	chr5	98264875	98330717	+	0
	CTD-2013N24.2	chr3	69063092	69105773	+	0
	CTD-2020K17.1	chr17	43268298	43299589	-	3.24
	CTD-2023M8.1	chr5	18704542	18746282	-	0
	CTD-2047H16.4	chr17	78325628	78388968	-	0.25
	CTD-2049O4.1	chr16	27690261	27730104	-	0.05
	CTD-2116N17.1	chr15	64472547	64665980	-	27.58
	CTD-2132N18.3	chr17	40271692	40306934	-	0.05
	CTD-2134A5.4	chr14	104320703	104346448	-	0
	CTD-2140B24.4	chr12	133707570	133778955	+	0
	CTD-2154I11.2	chr5	95036953	95067999	-	0.48
	CTD-2184D3.5	chr15	52348872	52392720	-	7.59
	CTD-2201E18.3	chr5	43014516	43067521	-	1.54
	CTD-2206N4.4	chr17	37213272	37269443	+	0
	CTD-2207O23.3	chr19	7445850	7535131	+	4.35
	CTD-2213F21.2	chr14	31889492	31922089	+	0.11
	CTD-2260A17.2	chr5	96149731	96271513	-	1.08
	CTD-2270F17.1	chr5	169816497	169849848	+	0.1
	CTD-2292P10.4	chr8	143783670	143808391	-	0.04
	CTD-2315E11.1	chr15	90645881	90676674	+	0
	CTD-2323K18.1	chr15	75819491	75893546	-	1.14
	CTD-2337A12.1	chr5	95297705	95966789	+	0.05
	CTD-2349B8.1	chr16	19125324	19184900	+	0
	CTD-2353F22.1	chr5	36666316	36725297	-	9.37
	CTD-2369P2.5	chr19	10362944	10395784	-	0.23
	CTD-2376I20.1	chr14	100519140	100541215	-	0
	CTD-2382E5.1	chr15	42264961	42291292	+	0.05
	CTD-2384B11.2	chr5	75987264	76012040	-	0.05
	CTD-2410N18.4	chr5	133541305	133706735	-	0.32
	CTD-2410N18.5	chr5	133502861	133561762	-	0.18
	CTD-2509G16.5	chr14	65703198	65785508	-	1.85
	CTD-2540L5.5	chr14	71060031	71107921	-	0.22
	CTD-2540L5.6	chr14	71075515	71108015	-	0.17
	CTD-2541M15.1	chr8	6475996	6565730	-	0.36
	CTD-2555K7.2	chr14	23171820	23235771	-	0.63
	CTD-2555O16.2	chr14	64889653	64915275	-	0.36
	CTD-2587M2.1	chr5	108572821	108662070	-	0.33
	CTD-2631K10.1	chr5	72090232	72112392	-	0
	CTD-2647L4.1	chr8	28968090	28998246	+	0
	CTD-3131K8.2	chr19	17599799	17622698	-	1.86
	CTD-3203P2.2	chr16	27279526	27301813	+	0.92
	CTD-3222D19.2	chr19	16589878	16739015	-	0
	CTDP1	chr18	77439801	77514510	+	12.15
	CTDSP2	chr12	58213710	58240522	-	38.75
	CTDSPL2	chr15	44719432	44821236	+	21.72
	CTIF	chr18	46065417	46389588	+	3.13
	CTNNAL1	chr9	111704851	111775809	-	8.73
	CTNNBL1	chr20	36322408	36500531	+	37.58
	CTNND1	chr11	57520715	57587018	+	26.53
	CTNS	chr17	3539762	3564836	+	2.2
	CTPS1	chr1	41445007	41478235	+	32.35
	CTPS2	chrX	16606126	16731059	-	5.12
	CTR9	chr11	10772534	10801290	+	20.85
	CTSC	chr11	88026760	88070955	-	156.3
	CTSO	chr4	156845270	156875069	-	1.88
	CTSS	chr1	150702672	150738433	-	45.25
	CTTN	chr11	70244510	70282690	+	15.49
	CTTNBP2NL	chr1	112938803	113006078	+	11.46
	CUL1	chr7	148395006	148498128	+	19.05
	CUL2	chr10	35297479	35379570	-	15.5
	CUL3	chr2	225334867	225450110	-	38.05
	CUL4A	chr13	113862552	113919399	+	28.8
	CUL5	chr11	107879459	107978503	+	15.3
	CUL9	chr6	43149913	43192325	+	15.73
	CUTC	chr10	101462315	101515891	+	6.37
	CUZD1	chr10	124591665	124639146	-	0.72
	CWC27	chr5	64064757	64314590	+	13.39
	CWF19L1	chr10	101992055	102027437	-	12.81
	CXorf56	chrX	118672112	118699397	-	12.22
	CXorf58	chrX	23925918	23957624	+	0
	CXXC4	chr4	105389469	105416058	-	5.01
	CXXC5	chr5	139026884	139063467	+	35.99
	CYB5A	chr18	71920530	71959251	-	34.05
	CYB5B	chr16	69458428	69500169	+	81.23
	CYB5D2	chr17	4046462	4090605	+	2.57
	CYB5R3	chr22	43013846	43045574	-	53.28
	CYB5R4	chr6	84569362	84677143	+	19.07
	CYB5RL	chr1	54638009	54665709	-	3.43
	CYBB	chrX	37639264	37672714	+	24.83
	CYBRD1	chr2	172378757	172414643	+	7.46
	CYGB	chr17	74523438	74547257	-	0
	CYLD	chr16	50775961	50835846	+	45.04
	CYP11A1	chr15	74630100	74660081	-	0.19
	CYP1B1-AS1	chr2	38302791	38408997	+	1.01
	CYP20A1	chr2	204103663	204163009	+	5.25
	CYP2E1	chr10	135333910	135374724	+	0.61
	CYP2U1	chr4	108852525	108874613	+	0.15
	CYP3A5	chr7	99245817	99277621	-	0.08
	CYP4A22-AS1	chr1	47562325	47644943	-	0.09
	CYP4V2	chr4	187112674	187134610	+	1.08
	CYP7B1	chr8	65500320	65711318	-	15.2
	CYS1	chr2	10196907	10221071	-	7.77
	CYSLTR1	chrX	77526961	77583048	-	5.29
	CYSTM1	chr5	139554227	139661637	+	38.01
	CYTH1	chr17	76670130	76778379	-	106.08
	CYTH3	chr7	6201407	6312275	-	11.26
	D2HGDH	chr2	242673994	242708231	+	11.26
	DAAM1	chr14	59655364	59838123	+	41.45
	DAD1	chr14	23033805	23058175	-	68.86
	DAGLB	chr7	6448757	6523821	-	5.9
	DAK	chr11	61100682	61120767	+	38.56
	DAO	chr12	109252708	109294819	+	0.02
	DAP	chr5	10679342	10761384	-	42.46
	DAPK2	chr15	64199235	64364232	-	10.4
	DAPP1	chr4	100737990	100791311	+	31.42
	DARS	chr2	136664247	136743670	-	48.23
	DARS2	chr1	173793641	173827684	+	15.36
	DAZAP1	chr19	1407568	1435719	+	85.81
	DAZAP2	chr12	51632076	51665146	+	32.71
	DBF4	chr7	87505531	87538856	+	27.67
	DBF4B	chr17	42785976	42829632	+	11.46
	DBNL	chr7	44084239	44109055	+	38.68
	DBT	chr1	100652475	100715390	-	4.03
	DCAF10	chr9	37800499	37867663	+	4.25
	DCAF12	chr9	34086385	34127397	-	16.1
	DCAF13	chr8	104426942	104455681	+	22.49
	DCAF17	chr2	172290727	172341562	+	8.78
	DCAF5	chr14	69517598	69619867	-	14.24
	DCAF6	chr1	167905021	168045081	+	12.66
	DCAF7	chr17	61627822	61671639	+	35.43
	DCAF8	chr1	160187254	160254920	-	25.96
	DCAF8	chr1	160185505	160254920	-	25.96
	DCAKD	chr17	43100708	43138473	-	17.21
	DCBLD2	chr3	98514785	98620533	-	3.56
	DCK	chr4	71858255	71896631	+	11.92
	DCLRE1C	chr10	14939358	14996431	-	9.95
	DCP1B	chr12	2055220	2113701	-	4.76
	DCP2	chr5	112312399	112356667	+	34.88
	DCPS	chr11	126173647	126215644	+	28.2
	DCTD	chr4	183811213	183839089	-	56.52
	DCTN1	chr2	74588281	74619214	-	39.22
	DCTN4	chr5	150088002	150138671	-	16.65
	DCTN5	chr16	23652713	23681195	+	38.43
	DCTN6	chr8	30013813	30041156	+	13.87
	DCUN1D2	chr13	114110134	114145267	-	6.19
	DCUN1D3	chr16	20866247	20911706	-	2.44
	DDB1	chr11	61066923	61110068	-	106.03
	DDB2	chr11	47236493	47260767	+	29.23
	DDHD1	chr14	53510686	53620000	-	18.45
	DDHD2	chr8	38082736	38133076	+	22.92
	DDI2	chr1	15943995	15995539	+	14.32
	DDR2	chr1	162601163	162757190	+	4.9
	DDX1	chr2	15731302	15771235	+	36.42
	DDX11	chr12	31226779	31257725	+	33.58
	DDX12P	chr12	9570309	9600825	-	3.05
	DDX17	chr22	38879445	38903665	-	142.79
	DDX19A	chr16	70380732	70407286	+	15.51
	DDX19B	chr16	70323566	70369186	+	16.76
	DDX21	chr10	70715884	70744829	+	54.73
	DDX23	chr12	49223547	49246625	-	40.43
	DDX24	chr14	94517266	94547591	-	92.11
	DDX26B	chrX	134654584	134716435	+	9.4
	DDX27	chr20	47835884	47860614	+	23.24
	DDX31	chr9	135468384	135545788	-	10.39
	DDX3X	chrX	41192651	41223725	+	132.12
	DDX42	chr17	61850963	61896677	+	48.46
	DDX46	chr5	134094469	134190823	+	22.82
	DDX50	chr10	70661034	70706603	+	12.26
	DDX54	chr12	113594979	113623284	-	44.54
	DDX58	chr9	32455300	32526322	-	6.05
	DDX59	chr1	200593024	200639097	-	12.28
	DDX6	chr11	118620034	118661858	-	63.4
	DDX60	chr4	169137444	169239958	-	7.82
	DECR1	chr8	91013633	91064320	+	27.48
	DEDD2	chr19	42702750	42724292	-	12.05
	DEF6	chr6	35265595	35289548	+	22.24
	DEK	chr6	18224099	18265054	-	75.54
	DENND1A	chr9	126141933	126692431	-	18.7
	DENND2A	chr7	140218220	140373793	-	0.01
	DENND3	chr8	142127377	142205907	+	71.63
	DENND4A	chr15	65950384	66084631	-	25.43
	DENND4C	chr9	19230433	19374139	+	14.64
	DENND5A	chr11	9160372	9286937	-	33.47
	DENND6A	chr3	57611184	57678816	-	3.18
	DEPDC1B	chr5	59892739	59996017	-	12.72
	DEPDC4	chr12	100597447	100660857	-	0.35
	DEPDC5	chr22	32149944	32303012	+	17.06
	DERL1	chr8	124025404	124054663	-	28.86
	DESI1	chr22	41994032	42017100	-	12.02
	DFFB	chr1	3773845	3801993	+	2.94
	DFNA5	chr7	24737972	24809244	-	25.47
	DFNB31	chr9	117164360	117267730	-	4.91
	DGCR8	chr22	20067755	20099400	+	17.65
	DGKA	chr12	56321103	56347811	+	20.67
	DGKE	chr17	54911460	54946036	+	10.24
	DGKH	chr13	42614176	42830714	+	5.82
	DGKQ	chr4	952675	980683	-	4.33
	DGUOK	chr2	74153953	74186088	+	22.01
	DGUOK-AS1	chr2	74174769	74208568	-	1.4
	DHCR24	chr1	55315306	55352891	-	77.7
	DHCR7	chr11	71139239	71163914	-	46.89
	DHDDS	chr1	26758773	26797785	+	22.71
	DHFR	chr5	79922047	79950802	-	18.53
	DHRS12	chr13	52342129	52378293	-	3
	DHRS4-AS1	chr14	24407940	24458048	-	2.85
	DHTKD1	chr10	12110971	12165224	+	8.18
	DHX15	chr4	24519064	24586173	-	71.32
	DHX29	chr5	54552073	54603550	-	7.41
	DHX30	chr3	47844399	47891685	+	32.44
	DHX32	chr10	127524906	127585005	-	4.04
	DHX33	chr17	5344232	5372380	-	12.58
	DHX34	chr19	47852538	47885961	+	8.35
	DHX35	chr20	37590942	37668366	+	5.52
	DHX36	chr3	153990335	154042286	-	25.96
	DHX37	chr12	125431371	125473668	-	22.07
	DHX40	chr17	57642886	57685706	+	6.2
	DHX57	chr2	39024871	39103075	-	6
	DHX8	chr17	41561233	41621831	+	22.07
	DHX9	chr1	182808504	182856886	+	97.39
	DIAPH1	chr5	140894583	140998622	-	67.38
	DIAPH2	chrX	95939662	96859996	+	4.23
	DIAPH3	chr13	60239717	60738121	-	8.27
	DIAPH3-AS1	chr13	60586885	60618491	+	0
	DICER1	chr14	95552565	95624347	-	24.21
	DICER1-AS1	chr14	95623982	95646263	+	1.72
	DIDO1	chr20	61509090	61569304	-	21.48
	DIP2A	chr21	47878812	47989926	+	10.1
	DIP2B	chr12	50898768	51142450	+	11.65
	DIRC2	chr3	122513642	122599986	+	0.45
	DIS3	chr13	73329540	73356234	-	19.81
	DIS3L	chr15	66585555	66626236	+	11.1
	DIS3L2	chr2	232825955	233209060	+	11.62
	DLAT	chr11	111895538	111935114	+	21.81
	DLD	chr7	107531415	107572175	+	48.07
	DLEU1	chr13	50656307	51297372	+	4.18
	DLEU2	chr13	50601269	50699856	-	5.66
	DLG1	chr3	196769431	197026171	-	28.19
	DLG4	chr17	7093209	7123021	-	4.3
	DLGAP5	chr14	55614830	55658396	-	33.95
	DLST	chr14	75348594	75370448	+	56.43
	DMGDH	chr5	78293438	78531861	-	0.32
	DMTF1	chr7	86781677	86825653	+	27.09
	DNA2	chr10	70173821	70231879	-	15.28
	DNAH10	chr12	124247042	124420753	+	0.08
	DNAH12	chr3	57327727	57530071	-	0.02
	DNAH3	chr16	20944433	21170762	-	0
	DNAJA3	chr16	4475806	4506776	+	21.07
	DNAJB11	chr3	186285192	186315061	+	26.54
	DNAJB12	chr10	74092588	74114988	-	13.81
	DNAJB14	chr4	100817405	100867883	-	20.81
	DNAJB4	chr1	78444859	78483648	+	5.05
	DNAJB6	chr7	157128075	157210133	+	41.98
	DNAJC1	chr10	22045466	22292698	-	6.69
	DNAJC13	chr3	132136370	132257876	+	8.37
	DNAJC15	chr13	43597339	43683045	+	12.87
	DNAJC16	chr1	15853308	15918874	+	3.95
	DNAJC17	chr15	41060067	41099675	-	13.57
	DNAJC2	chr7	102952921	102985320	-	15.85
	DNAJC21	chr5	34929698	34959069	+	18.66
	DNAJC25	chr9	114393632	114432508	+	1.47
	DNAJC25-GNG10	chr9	114393666	114432509	+	2.62
	DNAJC27	chr2	25166505	25194963	-	1.72
	DNAJC27-AS1	chr2	25194259	25262563	+	0.35
	DNAJC3	chr13	96329393	96447243	+	12.73
	DNAJC3-AS1	chr13	96300987	96329179	-	0.33
	DNAJC5	chr20	62526518	62567384	+	17.9
	DNAJC7	chr17	40128451	40173394	-	45.08
	DNAJC8	chr1	28525967	28559536	-	44.59
	DNAJC9	chr10	74943120	75008620	-	18.16
	DNAJC9-AS1	chr10	75007118	75036742	+	0.59
	DNAL1	chr14	74111578	74170435	+	3.67
	DNASE1	chr16	3661729	3730144	+	4
	DNASE1L3	chr3	58177984	58200424	-	21.73
	DNHD1	chr11	6518490	6614988	+	4.46
	DNM1	chr9	130965658	131017527	+	0.3
	DNM2	chr19	10828755	10944164	+	60.76
	DNMBP	chr10	101635334	101769676	-	10.27
	DNMBP-AS1	chr10	101686767	101718138	+	0.01
	DNMT1	chr19	10244021	10341962	-	118.76
	DOCK10	chr2	225629807	225907162	-	50.3
	DOCK2	chr5	169064251	169510386	+	100.67
	DOCK6	chr19	11309971	11373157	-	15.77
	DOCK7	chr1	62920399	63153969	-	12.32
	DOCK8	chr9	214854	465259	+	45.89
	DONSON	chr21	34931848	34961014	-	9.04
	DOPEY1	chr6	83777385	83881069	+	6.96
	DOPEY2	chr21	37529080	37666572	+	2.53
	DOT1L	chr19	2164148	2232577	+	38.67
	DPCD	chr10	103330317	103369425	+	3.84
	DPH5	chr1	101455179	101491644	-	13.1
	DPM1	chr20	49551404	49575092	-	23.81
	DPP3	chr11	66247484	66277130	+	50.97
	DPP8	chr15	65734801	65810042	-	12.47
	DPP9	chr19	4675236	4724685	-	40.71
	DPY19L4	chr8	95731931	95806064	+	4.82
	DPY30	chr2	32092878	32264881	-	20.91
	DR1	chr1	93811445	93835055	+	27.22
	DRAM1	chr12	102271129	102405908	+	16.73
	DRAM2	chr1	111659955	111682838	-	19.09
	DRC1	chr2	26624784	26679579	+	0
	DRG1	chr22	31795509	31924726	+	28.75
	DRG2	chr17	17991200	18011285	+	19.34
	DSCAML1	chr11	117298489	117688240	-	0.65
	DSCC1	chr8	120846216	120868250	-	7.75
	DSCR3	chr21	38595721	38640262	-	20.41
	DSE	chr6	116575336	116762424	+	20
	DSG2	chr18	29078006	29128971	+	14.48
	DSN1	chr20	35380194	35402221	-	5.88
	DST	chr6	56322785	56819426	-	50.94
	DSTYK	chr1	205111632	205180727	-	1.74
	DTL	chr1	212208919	212280742	+	25.31
	DTNB	chr2	25600067	25896503	-	6.17
	DTNBP1	chr6	15523032	15663289	-	9.93
	DTX4	chr11	58938903	58976060	+	25.97
	DUS2	chr16	68021649	68113223	+	9.89
	DUSP10	chr1	221874766	221915518	-	21.97
	DUSP15	chr20	30435440	30458550	-	2.56
	DUSP16	chr12	12628829	12715317	-	20.15
	DUSP19	chr2	183943287	183964733	+	0.38
	DUSP22	chr6	291630	351355	+	53.88
	DYM	chr18	46570039	46987717	-	18.3
	DYNC1H1	chr14	102430865	102517129	+	111.11
	DYNC1I2	chr2	172543919	172604930	+	24.98
	DYNC1LI1	chr3	32567463	32612366	-	18.08
	DYNC1LI2	chr16	66754796	66785701	-	25.15
	DYNC2LI1	chr2	44001178	44037149	+	3.96
	DYNLL1	chr12	120907653	120936296	+	115.61
	DYNLRB1	chr20	33104214	33128762	+	34.2
	DYRK1A	chr21	38738092	38889753	+	26.73
	DYRK3	chr1	206808881	206857764	+	5.99
	DZIP1	chr13	96230457	96296957	-	0.12
	E2F2	chr1	23832922	23857712	-	11.7
	E2F3	chr6	20402398	20493941	+	8.57
	E2F5	chr8	86089460	86129387	+	4.75
	E2F6	chr2	11584501	11606297	-	4.72
	EAF2	chr3	121554030	121605373	+	20.57
	EAPP	chr14	34985135	35008916	-	11.09
	EARS2	chr16	23533335	23569052	-	12.18
	EBAG9	chr8	110551940	110578225	+	10.59
	EBF1	chr5	158122928	158526769	-	37.38
	EBNA1BP2	chr1	43629846	43736607	-	38.11
	EBPL	chr13	50234859	50265611	-	10.22
	ECE1	chr1	21543740	21671997	-	40.31
	ECE2	chr3	183967438	184010819	+	0
	ECHDC1	chr6	127609855	127664754	-	22.85
	ECHDC2	chr1	53361656	53392884	-	11.25
	ECHDC3	chr10	11784365	11806069	+	1.26
	ECSIT	chr19	11616731	11639989	-	18.78
	EDA2R	chrX	65815479	65859108	-	2.2
	EDC3	chr15	74922899	74988633	-	19.54
	EDEM1	chr3	5229331	5261642	+	70.56
	EDEM2	chr20	33703167	33865928	-	7.52
	EDEM3	chr1	184659365	184724047	-	7.07
	EEA1	chr12	93164413	93323107	-	9.8
	EED	chr11	85955586	85989855	+	28.98
	EEF1DP3	chr13	32420978	32527609	+	0.18
	EEF1E1	chr6	8073593	8102811	-	23
	EEF1E1-BLOC1S5	chr6	8015959	8102763	-	0.04
	EEF2K	chr16	22217603	22298554	+	19.2
	EEFSEC	chr3	127872297	128127485	+	5.32
	EFCAB11	chr14	90261013	90421121	-	6.65
	EFCAB12	chr3	129120164	129147494	-	0.37
	EFCAB13	chr17	45400656	45518678	+	3.08
	EFCAB5	chr17	28256218	28435470	+	0.44
	EFCAB7	chr1	63989043	64038364	+	2.7
	EFCAB8	chr20	31446729	31549006	+	0.25
	EFHC1	chr6	52285106	52387892	+	3.92
	EFHD1	chr2	233470767	233547491	+	0.03
	EFHD2	chr1	15736391	15756839	+	41.34
	EFNA3	chr1	155036224	155059283	+	0.455
	EFNA3	chr1	155036224	155060014	+	0.455
	EFNA5	chr5	106712590	107006596	-	9.15
	EFR3A	chr8	132916335	133025889	+	16.53
	EFR3B	chr2	25264999	25378243	+	0.25
	EFTUD1	chr15	82422571	82555104	-	8.47
	EHD1	chr11	64619114	64655768	-	116.17
	EHD4	chr15	42190950	42264776	-	27.55
	EHHADH	chr3	184908412	184999778	-	1.6
	EIF2A	chr3	150264465	150302029	+	41.42
	EIF2AK1	chr7	6061881	6098861	-	32.77
	EIF2AK2	chr2	37326353	37384208	-	41.96
	EIF2AK3	chr2	88856259	88927094	-	14.94
	EIF2AK4	chr15	40226347	40327797	+	11.58
	EIF2B3	chr1	45316450	45452282	-	12.74
	EIF2B5	chr3	183852826	184402546	+	22.87
	EIF2D	chr1	206744620	206785904	-	31.72
	EIF2S1	chr14	67826714	67853233	+	82.29
	EIF2S2	chr20	32676104	32700138	-	31.92
	EIF2S3	chrX	24072833	24096088	+	139.22
	EIF3A	chr10	120794356	120840316	-	65.84
	EIF3B	chr7	2393721	2420380	+	111.3
	EIF3H	chr8	117654369	117779164	-	138.65
	EIF3J	chr15	44829255	44855227	+	43.48
	EIF3L	chr22	38244875	38285414	+	175.66
	EIF3M	chr11	32605344	32627808	+	153.83
	EIF4B	chr12	53399942	53435993	+	185.21
	EIF4E	chr4	99792835	99851788	-	48.88
	EIF4E2	chr2	233414762	233448354	+	34.12
	EIF4EBP1	chr8	37887859	37917883	+	17.2
	EIF4EBP2	chr10	72164135	72188374	+	14.71
	EIF4ENIF1	chr22	31832963	31892094	-	19.18
	EIF4G1	chr3	184032283	184053146	+	217.65
	EIF4G3	chr1	21132963	21503377	-	17.67
	EIF4H	chr7	73588575	73611431	+	136.34
	EIF5B	chr2	99953816	100017789	+	28.82
	ELAC1	chr18	48494361	48514491	+	2.9
	ELF1	chr13	41506056	41635576	-	40.78
	ELF2	chr4	139949266	140098372	-	9.33
	ELF4	chrX	129198849	129244691	-	16.61
	ELK3	chr12	96588160	96663613	+	3.3
	ELK4	chr1	205577071	205601090	-	29.58
	ELL	chr19	18553473	18632937	-	11.16
	ELL2	chr5	95220802	95297775	-	34.83
	ELMOD2	chr4	141445312	141474924	+	6.06
	ELMOD3	chr2	85581517	85618875	+	4.51
	ELOVL5	chr6	53132196	53213947	-	80.92
	ELOVL6	chr4	110967002	111120355	-	6.3
	ELP2	chr18	33709407	33757909	+	40.43
	EMC1	chr1	19542158	19578046	-	18.94
	EMC2	chr8	109455830	109499145	+	11.94
	EMC3	chr3	10004221	10052800	-	17.68
	EMC8	chr16	85805364	85833214	-	15.24
	EMG1	chr12	7072408	7105520	+	22.63
	EMILIN2	chr18	2847028	2915991	+	7.89
	EML4	chr2	42396490	42559688	+	31.81
	EMR3	chr19	14729929	14800839	-	0
	ENDOD1	chr11	94822974	94865809	+	7.55
	ENDOV	chr17	78388965	78411886	+	4.6
	ENG	chr9	130577291	130617035	-	3.4
	ENKUR	chr10	25270908	25305089	-	0
	ENOPH1	chr4	83351715	83382244	+	16.06
	ENOSF1	chr18	670324	712676	-	1.02
	ENOX2	chrX	129757350	130037208	-	3.05
	ENSA	chr1	150573327	150602088	-	89.18
	ENTPD1-AS1	chr10	97512963	97849995	-	6.34
	ENTPD3-AS1	chr3	40355293	40494820	-	0.97
	ENTPD4	chr8	23243296	23315208	-	11.16
	ENTPD5	chr14	74424713	74486102	-	3.56
	ENTPD6	chr20	25176329	25207365	+	18.51
	ENTPD7	chr10	101419263	101465997	+	3.39
	EOGT	chr3	69024365	69063112	-	5.26
	EP300	chr22	41487790	41576081	+	25.65
	EP400	chr12	132434508	132565005	+	20.96
	EP400NL	chr12	132568828	132613029	+	8.47
	EPB41	chr1	29213603	29446553	+	24.96
	EPB41L2	chr6	131160487	131384462	-	46.4
	EPB41L5	chr2	120770581	120936695	+	11.8
	EPC1	chr10	32556679	32667726	-	13.97
	EPDR1	chr7	37723446	37991543	+	5.49
	EPG5	chr18	43427574	43547240	-	6.74
	EPHX1	chr1	225997794	226033260	+	1.15
	EPHX2	chr8	27348296	27403081	+	23.11
	EPS15	chr1	51819935	51985000	-	35.99
	EPS8L2	chr11	694438	727727	+	2.26
	EPSTI1	chr13	43460524	43566407	-	21.71
	ERAP1	chr5	96096521	96143803	-	40.53
	ERAP2	chr5	96211643	96255420	+	6.48
	ERBB2	chr17	37844167	37886679	+	1.72
	ERBB2IP	chr5	65222303	65378377	+	26.86
	ERC1	chr12	1099675	1605099	+	7.57
	ERCC1	chr19	45910591	45982086	-	33.51
	ERCC2	chr19	45853095	45874176	-	17.3
	ERCC3	chr2	128014866	128051752	-	22.71
	ERCC4	chr16	14014014	14046202	+	6.72
	ERCC5	chr13	103497194	103528345	+	21.18
	ERCC6	chr10	50663414	50747584	-	9.21
	ERCC6L	chrX	71424510	71458897	-	3.77
	ERCC6L2	chr9	98637983	98776842	+	14.48
	ERCC8	chr5	60169658	60240900	-	4.64
	ERGIC1	chr5	172261278	172379688	+	40.94
	ERGIC2	chr12	29490285	29534122	-	25.52
	ERI2	chr16	20791515	20911671	-	8.23
	ERI3	chr1	44686742	44820932	-	16.01
	ERLEC1	chr2	54014181	54045956	+	9.35
	ERLIN1	chr10	101909851	101948091	-	5.75
	ERLIN2	chr8	37594117	37616619	+	10.98
	ERMAP	chr1	43282795	43310660	+	1.13
	ERMARD	chr6	170151718	170181680	+	11.09
	ERMP1	chr9	5765076	5833117	-	8.73
	ERN1	chr17	62116502	62208179	-	11.42
	ERO1L	chr14	53106634	53162618	-	33.53
	ERO1LB	chr1	236378855	236445319	-	11
	ERP27	chr12	15066969	15092016	-	0.42
	ERP44	chr9	102741461	102861322	-	7.92
	ERRFI1	chr1	8064464	8086368	-	1.24
	ESCO1	chr18	19109242	19180845	-	7.03
	ESCO2	chr8	27629466	27670157	+	15.69
	ESD	chr13	47345391	47371367	-	34.24
	ESPL1	chr12	53662083	53687427	+	18.65
	ESR2	chr14	64550950	64804830	-	1.36
	ESYT1	chr12	56512034	56538455	+	30.27
	ESYT2	chr7	158523686	158622944	-	13.12
	ETFA	chr15	76507696	76603813	-	77.7
	ETFB	chr19	51848423	51869672	-	25.27
	ETFDH	chr4	159593277	159630775	+	7.1
	ETV6	chr12	11802788	12048336	+	48.69
	ETV7	chr6	36322419	36356164	-	1.8
	EVC	chr4	5712924	5830772	+	15.96
	EVI5L	chr19	7895119	7929862	+	3.65
	EVL	chr14	100437786	100610573	+	93.74
	EWSR1	chr22	29663998	29696515	+	153.33
	EXD1	chr15	41474923	41522941	-	0
	EXD2	chr14	69658228	69709075	+	2.91
	EXOC1	chr4	56719782	56771200	+	6.67
	EXOC2	chr6	485133	693117	-	9.59
	EXOC3	chr5	443273	472052	+	30.01
	EXOC4	chr7	132937829	133751342	+	14.89
	EXOC5	chr14	57670518	57735726	-	30.78
	EXOC6	chr10	94590935	94819250	+	4.13
	EXOG	chr3	38537618	38583652	+	9.86
	EXOSC10	chr1	11126675	11159938	-	28.91
	EXOSC3	chr9	37766975	37801434	-	31.12
	EXOSC7	chr3	45016733	45077558	+	23.88
	EXPH5	chr11	108376158	108464465	-	4.15
	EXT2	chr11	44117099	44266979	+	8.65
	EYA3	chr1	28296855	28415207	-	12.18
	EZH1	chr17	40852293	40897071	-	8.92
	EZH2	chr7	148504475	148581413	-	20.04
	EZR	chr6	159186773	159240444	-	117.85
	F11R	chr1	160965001	160991138	-	10.77
	F11R	chr1	160967747	161008752	-	10.77
	F8	chrX	154064063	154255215	-	2.81
	FA2H	chr16	74746853	74808729	-	0.16
	FADS1	chr11	61567099	61596790	-	11.66
	FADS2	chr11	61560452	61634826	+	83.62
	FAF2	chr5	175874629	175937075	+	14
	FAIM	chr3	138327448	138352218	+	5.02
	FAM101A	chr12	124457788	124800570	+	0.09
	FAM102A	chr9	130702858	130742792	-	12.87
	FAM105B	chr5	14664773	14699820	+	25.87
	FAM110A	chr20	814358	838106	+	4.17
	FAM111B	chr11	58874658	58894883	+	30.63
	FAM114A1	chr4	38869298	38947360	+	1.42
	FAM114A2	chr5	153369688	153418496	-	10.5
	FAM115A	chr7	143548468	143599291	-	5.52
	FAM115C	chr7	143318043	143427502	+	2.1
	FAM117A	chr17	47787694	47866542	-	9.09
	FAM117B	chr2	203499901	203634480	+	3.73
	FAM118B	chr11	126081309	126132881	+	7.1
	FAM120B	chr6	170599791	170716153	+	9.45
	FAM120C	chrX	54094757	54209714	-	3.53
	FAM122B	chrX	133903596	133931262	-	16.4
	FAM122C	chrX	133930819	133988640	+	1.72
	FAM126A	chr7	22980878	23053749	-	26.45
	FAM126B	chr2	201838441	201936394	-	7.4
	FAM129A	chr1	184759858	184943682	-	16.05
	FAM129B	chr9	130267618	130341268	-	1.62
	FAM129C	chr19	17634110	17664648	+	7.25
	FAM133B	chr7	92190107	92219708	-	14.16
	FAM134C	chr17	40731531	40762641	-	27.18
	FAM135A	chr6	71122644	71270877	+	7.65
	FAM149B1	chr10	74927924	75004262	+	2.87
	FAM151B	chr5	79783788	79838382	+	0.06
	FAM159A	chr1	53099016	53135355	+	0.06
	FAM160A2	chr11	6232565	6255941	-	9.23
	FAM160B1	chr10	116581503	116659591	+	11.08
	FAM161A	chr2	62051989	62081278	-	1.53
	FAM162A	chr3	122103023	122131181	+	41.84
	FAM167A	chr8	11278972	11332224	-	4.85
	FAM168A	chr11	73111532	73309234	-	12.34
	FAM168B	chr2	131805449	131851033	-	33.07
	FAM172A	chr5	92953775	93447404	-	5.12
	FAM173B	chr5	10226442	10250009	-	7.31
	FAM174A	chr5	99871009	99922445	+	2.79
	FAM175B	chr10	126490354	126525239	+	5.81
	FAM178A	chr10	102672326	102724893	+	9.81
	FAM179A	chr2	29179477	29284239	+	0
	FAM179B	chr14	45431411	45543634	+	3.7
	FAM185A	chr7	102389418	102449672	+	3.26
	FAM185BP	chr7	76713203	76751433	-	0.89
	FAM192A	chr16	57186378	57220028	-	42.78
	FAM193B	chr5	176946789	176981542	-	20.48
	FAM194A	chr3	150377672	150421758	-	0.02
	FAM196B	chr5	169291268	169407744	-	0
	FAM199X	chrX	103411301	103440583	+	5.56
	FAM200B	chr4	15683285	15707188	+	6
	FAM204A	chr10	120065401	120101840	-	27.83
	FAM207A	chr21	46359925	46396904	+	36.03
	FAM208A	chr3	56654161	56717265	-	16.73
	FAM208B	chr10	5726801	5805703	+	21.73
	FAM20B	chr1	178994939	179045697	+	10.64
	FAM210A	chr18	13663346	13726662	-	10.36
	FAM212B	chr1	112223252	112298446	-	0.23
	FAM214A	chr15	52873514	53002014	-	7.29
	FAM216A	chr12	110906169	110928190	+	4.27
	FAM219A	chr9	34398182	34458568	-	0.82
	FAM21FP	chr10	46201879	46222679	-	0.61
	FAM221A	chr7	23719749	23742868	+	3.29
	FAM222B	chr17	27082996	27182250	-	9.32
	FAM227A	chr22	38974125	39052634	-	0.46
	FAM228B	chr2	24299396	24392509	+	2.39
	FAM24B	chr10	124608594	124639157	-	3.35
	FAM35A	chr10	88853918	88951225	+	14.81
	FAM45A	chr10	120863598	120897496	+	6.19
	FAM47E	chr4	77135193	77204933	+	0
	FAM53B	chr10	126307861	126432838	-	9.72
	FAM57B	chr16	30035748	30064299	-	0.04
	FAM63B	chr15	59063391	59154099	+	3.29
	FAM65A	chr16	67552321	67580691	+	14.29
	FAM65B	chr6	24797601	25042238	-	18.29
	FAM69A	chr1	93307724	93427057	-	4.19
	FAM73A	chr1	78245309	78344106	+	2.54
	FAM73B	chr9	131798900	131834361	+	14.59
	FAM76A	chr1	28052490	28089633	+	4.08
	FAM76B	chr11	95502106	95523573	-	17.38
	FAM83A	chr8	124191200	124222314	+	0.11
	FAM83D	chr20	37554955	37581703	+	10.87
	FAM83G	chr17	18872102	18908117	-	7.34
	FAM89A	chr1	231154704	231175992	-	0.34
	FAM91A1	chr8	124780696	124827692	+	21.52
	FAM96A	chr15	64364758	64386217	-	38.27
	FAM98B	chr15	38746328	38779911	+	21.64
	FAN1	chr15	31196055	31235311	+	5.24
	FANCA	chr16	89803957	89883065	-	49.09
	FANCB	chrX	14861529	14891191	-	3.88
	FANCC	chr9	97861336	98079991	-	6.56
	FANCD2	chr3	10068098	10143614	+	18.48
	FANCI	chr15	89787180	89860492	+	43.37
	FANCL	chr2	58386378	58468507	-	13.5
	FANCM	chr14	45605143	45670093	+	6.04
	FARP2	chr2	242295658	242434256	+	27.55
	FARS2	chr6	5261277	5771813	+	6.93
	FARSB	chr2	223435255	223521056	-	16.23
	FAS	chr10	90750414	90775542	+	32.44
	FASTKD1	chr2	170386259	170430385	-	26.21
	FASTKD2	chr2	207630081	207657233	+	14.34
	FAXDC2	chr5	154198051	154238812	-	0.13
	FBF1	chr17	73905655	73937221	-	1.44
	FBXL13	chr7	102453308	102715286	-	0.13
	FBXL14	chr12	1675159	1703331	-	8.27
	FBXL18	chr7	5470966	5553429	-	7.47
	FBXL19	chr16	30934376	30960104	+	15.18
	FBXL3	chr13	77566740	77601330	-	9.95
	FBXL4	chr6	99316420	99395849	-	2.8
	FBXL5	chr4	15606162	15683302	-	10.16
	FBXO10	chr9	37510889	37588871	-	2.73
	FBXO11	chr2	48016455	48132932	-	18
	FBXO16	chr8	28205804	28347835	-	1.34
	FBXO18	chr10	5931535	5979556	+	23.81
	FBXO21	chr12	117581146	117628336	-	12.53
	FBXO22	chr15	76196200	76227609	+	17.73
	FBXO27	chr19	39481354	39523425	-	2.86
	FBXO28	chr1	224301789	224349749	+	10.89
	FBXO3	chr11	33762485	33796089	-	6.32
	FBXO30	chr6	146114638	146135889	-	2.88
	FBXO31	chr16	87360593	87425748	-	13.64
	FBXO33	chr14	39866873	39901704	-	7.45
	FBXO36	chr2	230787018	230877825	+	0.14
	FBXO38	chr5	147763498	147822399	+	14.8
	FBXO39	chr17	6679542	6700420	+	0.43
	FBXO41	chr2	73481810	73511559	-	12.73
	FBXO42	chr1	16573334	16678949	-	4.47
	FBXO45	chr3	196295482	196315930	+	5.65
	FBXO46	chr19	46213887	46234162	-	29.24
	FBXO47	chr17	37092685	37123655	-	0
	FBXO8	chr4	175157809	175205415	-	8.71
	FBXW11	chr5	171288553	171433877	-	20.97
	FBXW2	chr9	123514256	123555690	-	25.85
	FBXW4	chr10	103370423	103455052	-	10.23
	FBXW7	chr4	153242410	153457253	-	31.9
	FBXW8	chr12	117348761	117468953	+	3.16
	FCF1	chr14	75179847	75203394	+	15.52
	FCHO1	chr19	17858527	17899377	+	19.95
	FCHO2	chr5	72251808	72386349	+	0.67
	FCHSD2	chr11	72547790	72853306	-	41.75
	FCRL4	chr1	157543539	157567870	-	2.12
	FCRL5	chr1	157483167	157522310	-	6.41
	FDX1	chr11	110300607	110335605	+	4.14
	FECH	chr18	55215515	55254004	-	7.21
	FEM1C	chr5	114856608	114880591	-	7.06
	FER	chr5	108083523	108532542	+	8.9
	FER1L4	chr20	34146507	34195484	-	0.89
	FGD2	chr6	36973422	36996846	+	28.86
	FGD5-AS1	chr3	14961854	14989931	-	17.19
	FGD6	chr12	95470525	95611258	-	1.84
	FGF2	chr4	123747863	123819391	+	0.11
	FGFR1OP	chr6	167412670	167466201	+	11.2
	FGFR1OP2	chr12	27091316	27119583	+	16.54
	FIG4	chr6	110012499	110146631	+	5.51
	FIP1L1	chr4	54243810	55161439	+	38.3
	FKBP15	chr9	115923286	115983641	-	11.7
	FKBP1A	chr20	1349622	1373806	-	119.72
	FKBP5	chr6	35541362	35696360	-	38.05
	FKBP9	chr7	32997017	33046543	+	0.25
	FKRP	chr19	47249303	47280245	+	4.72
	FKTN	chr9	108320411	108403399	+	4
	FLCN	chr17	17115526	17140502	-	12.33
	FLNA	chrX	153576892	153603006	-	397.38
	FLNB	chr3	57994127	58157982	+	27.69
	FLT1	chr13	28874489	29069265	-	1.33
	FLVCR1	chr1	213031597	213072705	+	12.77
	FLVCR2	chr14	76044960	76129557	+	4.66
	FLYWCH1	chr16	2961938	3001209	+	16.04
	FMNL1	chr17	43298811	43324687	+	46.7
	FMNL2	chr2	153191751	153506348	+	4.87
	FMO5	chr1	146646930	146714700	-	0.18
	FNBP1	chr9	132649466	132805473	-	178.06
	FNBP4	chr11	47738072	47788995	-	47.73
	FNDC3A	chr13	49550048	49783915	+	12.48
	FNDC3B	chr3	171757418	172119455	+	23.48
	FNIP1	chr5	130977407	131132710	-	7.1
	FNTB	chr14	65381203	65529368	+	5.59
	FOPNL	chr16	15959577	15982482	-	12.7
	FOSL2	chr2	28615315	28640179	+	1
	FOXJ2	chr12	8185299	8208099	+	4
	FOXJ3	chr1	42642210	42801548	-	17.33
	FOXK2	chr17	80477589	80602538	+	30.65
	FOXN2	chr2	48541776	48606433	+	14.46
	FOXO1	chr13	41129804	41240734	-	11.21
	FOXO3	chr6	108881038	109005977	+	8.98
	FOXP4	chr6	41514164	41570122	+	31.47
	FRA10AC1	chr10	95427640	95462329	-	4.28
	FRG1	chr4	190861943	190884359	+	28.9
	FRMD5	chr15	44162962	44487450	-	0.01
	FRMD8	chr11	65154070	65180996	+	27.33
	FRS2	chr12	69864129	69973562	+	4.99
	FRY	chr13	32605437	32870794	+	0.75
	FRYL	chr4	48499378	48782339	-	21.24
	FSBP	chr8	95390605	95449180	-	4.9
	FSD1L	chr9	108210077	108314714	+	22.56
	FSD2	chr15	83424114	83474822	-	0.01
	FTX	chrX	73183790	73513409	-	11.53
	FUBP1	chr1	78409740	78444794	-	81.78
	FUBP3	chr9	133454352	133513739	+	17.8
	FUCA1	chr1	24171567	24194784	-	17.77
	FUK	chr16	70488324	70514177	+	7.51
	FUT10	chr8	33228342	33330940	-	6.52
	FUT5	chr19	5865837	5903798	-	0
	FUT8	chr14	65877310	66210839	+	34.59
	FXR2	chr17	7494548	7518189	-	10.78
	FYCO1	chr3	45959396	46037316	-	3.23
	FYN	chr6	111981535	112194655	-	76.61
	FYTTD1	chr3	197464050	197514467	+	41.5
	FZD3	chr8	28351729	28431775	+	2.65
	FZD6	chr8	104310661	104345094	+	2.1
	FZR1	chr19	3506271	3538328	+	20.71
	G2E3	chr14	31028329	31089269	+	9.03
	G3BP1	chr5	151150606	151192346	+	116.8
	G3BP2	chr4	76567966	76649709	-	65.05
	GAB1	chr4	144257915	144395721	+	3.72
	GAB2	chr11	77926343	78129394	-	1.99
	GABPA	chr21	27106881	27144771	+	9.67
	GABPB1	chr15	50569389	50647605	-	18.24
	GABPB2	chr1	151043054	151098018	+	2.4
	GABRR2	chr6	89966927	90025018	-	0.37
	GAK	chr4	843064	926161	-	67.85
	GALNS	chr16	88880142	88923378	-	5.76
	GALNT1	chr18	33161081	33291798	+	19.67
	GALNT10	chr5	153570290	153800544	+	14.71
	GALNT11	chr7	151722759	151819425	+	2.44
	GALNT12	chr9	101569981	101612363	+	0.44
	GALNT18	chr11	11292423	11643552	-	4.98
	GALNT6	chr12	51745031	51786651	-	11.89
	GALNT7	chr4	174089904	174245118	+	13.97
	GAN	chr16	81348557	81424489	+	3.26
	GANAB	chr11	62392298	62414104	-	72.06
	GANC	chr15	42565431	42645864	+	12.59
	GAPVD1	chr9	128024073	128129486	+	16.56
	GARNL3	chr9	129986544	130155939	+	2.01
	GARS	chr7	30634297	30673649	+	72.95
	GART	chr21	34876238	34915797	-	61
	GAS6-AS1	chr13	114518603	114542321	+	0.27
	GATA3	chr10	8095567	8117161	+	1.36
	GATAD2A	chr19	19496635	19619740	+	59.72
	GATAD2B	chr1	153777201	153895451	-	30.45
	GATM	chr15	45653322	45694525	-	21.74
	GATS	chr7	99798276	99869837	-	2.74
	GATS	chr7	99798283	99869855	-	2.74
	GBAS	chr7	56019486	56067874	+	15.6
	GBF1	chr10	104005289	104142656	+	18.04
	GCC2	chr2	109065017	109125871	+	17.37
	GCFC2	chr2	75879126	75938115	-	11.11
	GCH1	chr14	55308726	55369570	-	11.23
	GCLM	chr1	94350761	94374966	-	5.78
	GCN1L1	chr12	120565007	120632513	-	63.38
	GDE1	chr16	19513015	19533467	-	12.87
	GDF5	chr20	34021145	34042568	-	0.01
	GDPD1	chr17	57297828	57353328	+	0.34
	GDPD5	chr11	75145685	75236948	-	6.26
	GEMIN2	chr14	39583427	39606177	+	10.32
	GEMIN5	chr5	154266976	154317769	-	11.63
	GEMIN6	chr2	38978676	39012142	+	8.75
	GEMIN8	chrX	14026398	14048012	-	13.62
	GEN1	chr2	17935125	17966632	+	18.37
	GFI1B	chr9	135820932	135867083	+	0.21
	GFM2	chr5	74017029	74063196	-	10.9
	GFOD1	chr6	13358062	13487894	-	21.85
	GFOD2	chr16	67708434	67753324	-	6.66
	GFPT1	chr2	69546905	69614382	-	24.43
	GGA1	chr22	38004481	38029571	+	33.17
	GGA3	chr17	73232694	73258444	-	19.65
	GGCT	chr7	30536237	30591095	-	18.73
	GGH	chr8	63927638	63951730	-	17.96
	GGT7	chr20	33432523	33460663	-	1.95
	GIGYF2	chr2	233562009	233725285	+	18.86
	GIMAP8	chr7	150147718	150176480	+	4.84
	GIN1	chr5	102421704	102455855	-	2.14
	GINM1	chr6	149887430	149912884	+	12.61
	GIT2	chr12	110367607	110434194	-	20.73
	GJA3	chr13	20712394	20735188	-	0.02
	GK	chrX	30671476	30748725	+	5.49
[truncated: 4,024 more rows]

## Sheet: Figure 3d
Figure 3d
		Size (kb)
	Category	<20	20-60	>60	>200	>500	>750	>1000
	TSS in A	3909	3964	3107	588	72	27	10
	TTS in B; TSS in A	257	430	525	179	33	17	8
	% of TTS in B	0.0657457	0.108476	0.168973	0.304422	0.458333	0.62963	0.8

## Sheet: Figure 3f
AA		AB
Gene	Pausing Index	Gene	Pausing Index
AACS	0.00881004	ABCC11	0.0713566
AAGAB	0.0113619	ABCD2	0.00881363
AAMDC	0.0139698	ABCD3	0.0249493
AAR2	0.00799291	AC003991.3	0.0647282
AARS	0.00575253	AC004158.2	0.0203407
AASDH	0.0149029	AC005614.5	0.00504259
ABAT	0.0227388	AC009120.4	0.0486092
ABCA11P	0.0055555	AC010884.1	0.118645
ABCA17P	0.0483427	AC010980.2	0.0501747
ABCA3	0.0201	AC015691.13	0.011565
ABCA7	0.0115483	AC072062.1	0.0240902
ABCB10	0.00927987	AC074391.1	0.423592
ABCB7	0.0149963	AC079610.1	0.0123086
ABCB9	0.00975081	AC091878.1	0.214219
ABCB9	0.00975081	AC092594.1	0.0482207
ABCB9	0.00975081	AC136289.1	0.0312051
ABCB9	0.00975081	AC144449.1	0.156064
ABCC10	0.00572667	ACSS1	0.00844833
ABCC4	0.00578414	ADAM32	0.152564
ABCC5	0.0376075	ADAMDEC1	0.0587235
ABCE1	0.00437725	ADCK1	0.0451095
ABHD12	0.00758142	AF146191.4	0.0492285
ABHD17B	0.00849524	AK4	0.00360146
ABHD2	0.0113475	ALCAM	0.0122677
ABHD3	0.0150141	ALKBH8	0.0152073
ABHD6	0.011613	AMER1	0.017072
ABI1	0.00461854	ANKRD26P3	0.0562518
ABI2	0.00835074	ANKRD50	0.0743759
ABL1	0.012134	ANO6	0.00785212
ABL2	0.0198636	AP001347.6	0.00920833
ABLIM2	0.0638499	APMAP	0.00915917
ABTB2	0.0143465	APP	0.0112557
AC002066.1	0.0458528	AQR	0.0113179
AC002116.7	0.00701066	ARAP2	0.00933286
AC002310.13	0.00332769	ARHGAP21	0.015784
AC002454.1	0.0490129	ARHGAP24	0.126945
AC003665.1	0.00589775	ARL15	0.0264433
AC004041.2	0.0042162	ARL5B	0.00445976
AC004053.1	0.0291308	ARL6IP6	0.00756358
AC004237.1	0.0160677	ASB7	0.00760632
AC004381.6	0.0108641	ASPH	0.0333485
AC004540.5	0.174772	ATP13A4	0.0524121
AC005037.3	0.00640933	ATP6AP1L	0.0171612
AC005154.6	0.00893976	ATP6V1E1	0.00774483
AC005355.1	0.0259359	ATXN10	0.00362988
AC005779.2	0.0100136	AURKA	0.00401251
AC005808.3	0.00622678	AVEN	0.039862
AC006126.3	0.0511443	AXDND1	0.225007
AC006160.5	0.00458774	BBS9	0.0665187
AC006486.9	0.00179686	BCAS3	0.0609272
AC006538.4	0.0106066	BCKDHB	0.0219663
AC007040.11	0.0145797	BICD1	0.0128326
AC007040.8	0.0427168	BID	0.00481696
AC007163.6	0.0200215	BMS1	0.00898389
AC007246.3	0.0523759	BRCC3	0.00874416
AC007285.6	0.00995112	BRIP1	0.0111651
AC007405.4	0.0789628	BZW2	0.0599456
AC007551.3	0.0163899	C12orf55	0.0733552
AC007566.10	0.0109633	C12orf66	0.0131682
AC007879.5	0.0196917	C12orf79	0.00869818
AC008074.3	0.0416504	C14orf37	0.0130703
AC008937.2	0.0149426	C15orf26	0.0646962
AC009299.2	0.00396452	C16orf95	0.0986338
AC009313.1	0.0116142	C1orf27	0.00949191
AC009403.2	0.00744326	C2CD5	0.0115002
AC009502.4	0.227264	C3orf58	0.00795852
AC009948.5	0.00397657	C7orf63	0.414928
AC009961.3	0.0280027	C9orf41	0.00951262
AC010149.4	0.00399843	C9orf85	0.0122184
AC010733.4	0.0181284	CAAP1	0.00732376
AC010976.2	0.00486562	CASC2	0.160079
AC010982.1	0.0134828	CAV1	0.0278994
AC011290.4	0.0336359	CBLB	0.00355117
AC011551.3	0.0355095	CCDC102B	0.101513
AC011747.4	0.0236358	CCDC132	0.0186521
AC012363.4	0.0131921	CCDC148	0.567284
AC012442.5	0.0173666	CCDC171	0.0591472
AC012487.2	0.0159991	CCDC6	0.00652097
AC015971.2	0.00999656	CCDC7	0.0225049
AC016831.7	0.00227937	CCDC93	0.00779752
AC017074.2	0.0133708	CCNG2	0.0264103
AC018890.6	0.00783977	CCSER1	0.163737
AC022182.1	0.00609764	CCSER2	0.014935
AC023590.1	0.0149891	CCT6B	0.00788587
AC024560.3	0.010087	CD109	0.050919
AC024592.12	0.00949621	CDC73	0.00774066
AC026202.3	0.00388783	CDK5RAP2	0.00771691
AC027763.2	0.0148459	CDKN2A	0.00542451
AC034220.3	0.0553658	CDKN2B-AS1	0.0341807
AC061992.2	0.0720681	CDYL2	0.0131267
AC069368.3	0.00499367	CENPQ	0.0144476
AC073043.1	0.0582142	CEP120	0.0102502
AC074286.1	0.0152533	CEP152	0.0106028
AC074289.1	0.0110221	CEP170	0.0109217
AC083949.1	0.0172118	CEP290	0.0157961
AC091153.4	0.00754484	CEP44	0.0106712
AC092159.2	0.0127019	CEP78	0.0168382
AC092755.4	0.00510505	CEP85L	0.0107155
AC093388.3	0.0124381	CEP89	0.0176331
AC093391.2	0.00681335	CHD9	0.00526238
AC093818.1	0.00740129	CHEK2	0.0140571
AC093838.4	0.00688506	CHIC1	0.0224762
AC093901.1	0.113865	CHM	0.0160745
AC097662.2	0.0188743	CHMP2B	0.0128314
AC097721.2	0.0254349	COIL	0.00819289
AC097724.3	0.0455025	COL19A1	0.0156956
AC098820.2	0.220414	COL4A4	0.0260314
AC104534.3	0.00331198	CPPED1	0.025298
AC105760.2	0.0242604	CPS1	0.281049
AC124944.5	0.134269	CRLS1	0.00599709
AC125232.1	0.0722573	CSRP2BP	0.00850729
AC131097.3	0.0190105	CTA-217C2.1	0.00863976
AC139100.2	0.0122149	CTA-292E10.6	0.00912751
AC226119.5	0.0410381	CTD-2001C12.1	0.0451359
ACAA1	0.00512402	CTD-2021J15.1	0.163178
ACAA2	0.00990062	CTD-2288O8.1	0.203734
ACAD10	0.0112866	CTD-2516F10.2	0.0147028
ACAD11	0.0147686	CTD-2651B20.3	0.0131048
ACAD9	0.00564246	CTH	0.0158144
ACADSB	0.0186573	CWF19L2	0.016515
ACAP2	0.00811989	CXorf57	0.0487327
ACAT1	0.0038704	DAB1	0.0999206
ACBD3	0.00614688	DAPK1	0.00471775
ACBD5	0.00961597	DCUN1D5	0.00625466
ACER2	0.0176955	DDX10	0.0126271
ACER3	0.0407429	DERA	0.0154284
ACIN1	0.00352843	DET1	0.0126602
ACKR2	0.0833363	DGCR2	0.00679696
ACLY	0.0045838	DGKI	0.0555867
ACO1	0.0159598	DIEXF	0.00674593
ACO2	0.00465113	DLG2	0.306178
ACOT11	0.0799641	DNM1L	0.00485631
ACOT13	0.00590309	DOCK4	0.430738
ACOT7	0.0152606	DPY19L1	0.0643566
ACOX1	0.0110958	DTWD2	0.0420634
ACOX3	0.00727174	DZANK1	0.0267918
ACOXL	0.034293	DZIP3	0.0149951
ACP6	0.0122452	E2F7	0.00471484
ACRC	0.00713906	ECT2	0.00923753
ACSF2	0.0113955	EFHB	0.048197
ACSL1	0.00451476	EGLN3	0.0262931
ACSL3	0.00769611	ELP4	0.0247932
ACSL4	0.00736139	EPM2A	0.0438094
ACSS2	0.00999399	EPN1	0.00329424
ACTA2	0.00559902	EPRS	0.00835514
ACTL6A	0.00583846	EPS8	0.092516
ACTN4	0.0044568	ESF1	0.00826956
ACTR10	0.0129707	ETHE1	0.0055032
ACTR1A	0.00729165	ETNK1	0.00541171
ACTR2	0.00429369	EXOC6B	0.0714036
ACTR3	0.00282203	EXT1	0.0253356
ACTR3B	0.0215487	EXTL2	0.00923192
ACTR3C	0.0181406	FAAH2	0.100562
ACTR5	0.0117912	FAF1	0.0115872
ACTR6	0.00819542	FAM118A	0.00756988
ACVR1B	0.145884	FAM174B	0.0150964
ACYP2	0.0307265	FAM188A	0.0078995
ADA	0.00309416	FAM19A2	0.0639943
ADAL	0.0135379	FAM46A	0.167416
ADAM10	0.00584329	FANK1	0.181047
ADAM17	0.00513828	FAR1	0.00776065
ADAM19	0.00693858	FAR2	0.0316398
ADAM22	0.0167932	FBN1	0.0265249
ADAM23	0.0218246	FBXL17	0.028459
ADAM9	0.011388	FBXO15	0.172672
ADAMTS12	0.00883767	FGF14-IT1	0.0987712
ADAMTS13	0.00770781	FGF9	0.0758333
ADAMTS6	0.0289685	FGGY	0.0299207
ADAP2	0.0152195	FOXN3	0.00745983
ADAR	0.00273348	FRRS1	0.00920565
ADARB1	0.0288618	FSIP1	0.197475
ADARB2	0.0149016	FTCDNL1	0.0896443
ADAT1	0.00652052	GALC	0.0354101
ADAT2	0.00899504	GALNT3	0.222312
ADCK2	0.00862564	GAS2	0.0190807
ADCK3	0.0219806	GBE1	0.00391104
ADCK4	0.00463018	GCA	0.00815893
ADCK5	0.0103493	GDAP2	0.013645
ADCY10	0.0643938	GINS1	0.00812761
ADCY10P1	0.0138754	GIPC2	0.0208818
ADD1	0.00544902	GLMN	0.0136625
ADHFE1	0.0116521	GOLIM4	0.0124849
ADI1	0.0121357	GOPC	0.0229153
ADK	0.0092121	GP6	0.0433691
ADNP	0.00238289	GPC5	0.1549
ADNP2	0.00711533	GPD2	0.0093374
ADPRHL1	0.0142013	GPR75-ASB3	0.012372
ADSL	0.00493425	GRID1	0.159929
ADSS	0.00666132	GS1-57L11.1	0.064135
AE000661.37	0.00581873	GUSBP5	0.0653899
AF196970.3	0.0107704	GXYLT1	0.011677
AFF1	0.00311482	GYPC	0.00427581
AFF4	0.00544999	HACE1	0.0245667
AFG3L1P	0.00661635	HBG2	0.036763
AFG3L2	0.00511933	HDDC2	0.016704
AFMID	0.00652375	HECTD2	0.0512407
AFTPH	0.00399703	HELLS	0.00723129
AGAP3	0.00654797	HGSNAT	0.0118893
AGBL2	0.0337386	HHAT	0.0438261
AGBL3	0.0134616	HIRA	0.00589328
AGBL5	0.00206322	HPS4	0.00449231
AGFG1	0.00518597	HS2ST1	0.0083722
AGFG2	0.0023625	HSD17B4	0.0274789
AGK	0.00816054	IFT74	0.0203295
AGL	0.0154304	IL5RA	0.106617
AGO2	0.00673324	IMMP1L	0.00823803
AGO3	0.0103295	IMMP2L	0.0315324
AGO4	0.0158442	IMPAD1	0.00872906
AGPAT4	0.0176975	INADL	0.0351477
AGPAT5	0.00150779	IPMK	0.00869244
AGPS	0.012685	IPO8	0.0116369
AGRN	0.00706273	IQCK	0.062363
AHCTF1	0.00629791	IQUB	0.318878
AHCYL1	0.00535541	IRS1	0.0544644
AHCYL2	0.024859	ITFG1	0.0150201
AHDC1	0.00904427	IVNS1ABP	0.00328204
AHI1	0.0322883	JAK1	0.00475884
AHNAK	0.0228652	JKAMP	0.00727765
AHR	0.00832612	JRKL	0.0358242
AIDA	0.00992612	KBTBD3	0.0129081
AIFM1	0.0140086	KCNMB4	0.0786672
AIFM2	0.00674038	KCTD16	0.176578
AIM1	0.00332552	KDM4C	0.00620797
AIMP1	0.00575838	KIAA0556	0.0220004
AK2	0.00736566	KIAA0586	0.0145379
AK3	0.00646038	KIAA0825	0.0894342
AK7	0.0902547	KIAA1009	0.0288674
AK8	0.0476674	KIAA1324L	0.0440627
AK9	0.069968	KIAA1328	0.0355336
AKAP10	0.0056845	KIF21A	0.0104141
AKAP11	0.00349388	KLHL32	0.0979169
AKAP13	0.00405745	KPNA5	0.0108175
AKAP3	0.0177013	LANCL1	0.0127861
AKAP8	0.00289672	LCA5	0.0382249
AKAP8L	0.0057123	LEMD3	0.00597234
AKAP9	0.0106451	LEPR	0.0320665
AKIRIN2	0.00237986	LEPREL1	0.00566285
AKNAD1	0.010164	LHFP	0.108531
AKR1D1	0.137397	LINC00578	0.341876
AKT2	0.00430335	LINC00959	0.0166137
AKT3	0.0176376	LINC01006	0.0430022
AL021546.6	0.00247455	LINS	0.00703879
ALDH18A1	0.00719749	LIPE-AS1	0.0161609
ALDH2	0.0231084	LMO4	0.00420208
ALDH3A2	0.0126965	LRP3	0.145652
ALDH4A1	0.015368	LRP5L	0.00583066
ALDH5A1	0.0163967	LRRC1	0.243506
ALDH6A1	0.0168538	LRRC40	0.0144555
ALDH9A1	0.00863947	LRRC69	0.025725
ALG5	0.00698344	MAN2A1	0.0247787
ALG6	0.0117678	MANEA	0.0113213
ALG8	0.00778998	MAP2K4P1	0.0585142
ALG9	0.00999376	MB21D2	0.00528582
ALG9	0.00870406	MBIP	0.00736111
ALG9	0.00999376	MBOAT1	0.0108742
ALG9	0.00870406	MCM5	0.00337093
ALKBH1	0.00969753	MFSD9	0.0122875
ALKBH3	0.0107455	MGMT	0.0172725
ALKBH5	0.00351857	MIR181A1HG	0.0114256
ALOX5	0.00690749	MIR3916	0.00560837
ALOX5AP	0.0188494	MKKS	0.00887601
ALOXE3	0.118256	MOB3B	0.0608151
ALPK1	0.00567412	MRC2	0.0771438
ALS2	0.0172045	MRE11A	0.00858165
ALS2CR11	0.480345	MRPL13	0.00966548
AMACR	0.0107914	MSI2	0.00388393
AMBRA1	0.0088547	MSRA	0.0477051
AMD1	0.00345971	MSRB2	0.0113019
AMICA1	0.0325501	MTAP	0.0109125
AMN1	0.0129404	MTERF	0.0235853
AMOT	0.0299999	MTHFSD	0.00772274
AMPD3	0.0132714	MUT	0.0127603
ANAPC10	0.0120214	MYO6	0.0529276
ANAPC4	0.0078122	NAA30	0.00706393
ANAPC5	0.0118059	NBAS	0.0150661
ANAPC7	0.00738572	NDUFAF5	0.00763621
ANGEL2	0.00342198	NDUFS4	0.0119867
ANK2	0.0438436	NEDD1	0.00705062
ANKAR	0.0165177	NEK10	0.167122
ANKDD1B	0.0132203	NNT	0.00902045
ANKFY1	0.00609027	NPNT	0.0110885
ANKH	0.0116754	NSUN3	0.00721279
ANKHD1	0.00665273	NSUN6	0.00535908
ANKHD1-EIF4EBP3	0.00667168	NTN1	0.0545171
ANKIB1	0.00845369	NUDT19	0.00705458
ANKLE2	0.00342106	OGFRL1	0.0200058
ANKMY1	0.00558014	OMA1	0.0134931
ANKRD10	0.00316829	OSTF1	0.0106156
ANKRD11	0.00321316	PANX1	0.0106578
ANKRD12	0.00442016	PAPSS1	0.0168696
ANKRD13A	0.00382664	PARVG	0.00278745
ANKRD13B	0.0186739	PCMTD1	0.00653869
ANKRD13C	0.0106283	PDCD10	0.00609442
ANKRD16	0.00638431	PDE4D	0.0132863
ANKRD17	0.00555217	PEX26	0.00526558
ANKRD23	0.00502833	PGM1	0.00614571
ANKRD24	0.0127366	PHF3	0.00473796
ANKRD26	0.0153333	PHKB	0.00876279
ANKRD28	0.0062697	PKIB	0.0963635
ANKRD31	0.341165	PKP4	0.0194451
ANKRD32	0.0153564	PLCXD2	0.129176
ANKRD33B	0.00269209	PLEKHA8P1	0.0199471
ANKRD36C	0.0446319	PLEKHB2	0.0299122
ANKRD39	0.00515825	PLK1S1	0.0227853
ANKRD42	0.016569	POT1	0.0115503
ANKRD44	0.00407	PPP1R12A	0.00655919
ANKRD44-IT1	0.00377574	PRELID2	0.108649
ANKRD46	0.00450639	PRMT3	0.0126701
ANKRD52	0.0061988	PRR4	0.00888551
ANKS1A	0.0212651	PSAT1	0.0168361
ANKS3	0.011842	PTAR1	0.00781279
ANKUB1	0.0135439	PTER	0.00913638
ANLN	0.00737793	PTH2R	0.358137
ANO10	0.099477	PTPRC	0.00500526
ANO9	0.0107587	PTPRJ	0.00632464
ANP32A	0.00248534	PUS7L	0.00857462
ANP32B	0.00331352	RAB21	0.00431716
ANXA11	0.00461461	RAB27A	0.00766626
ANXA4	0.0100169	RALGAPA2	0.00684879
ANXA5	0.00855848	RALGPS2	0.0251026
ANXA6	0.00194592	RBMS3	0.0352631
ANXA7	0.00721404	RECQL	0.00546116
AOAH	0.113612	RFC3	0.010056
AOX1	0.0905676	RFWD2	0.00832318
AP000275.65	0.0110055	RFX7	0.00633836
AP000295.9	0.00282071	RGS9	0.0190546
AP000304.12	0.0218132	RNF6	0.0137129
AP000320.7	0.0109195	ROCK1	0.00710419
AP000330.8	0.0551079	RP11-10K17.6	0.289337
AP000347.2	0.00777287	RP11-1103G16.1	0.0345381
AP000350.10	0.00610856	RP11-1129I3.1	0.0658906
AP000442.1	0.00684556	RP11-131L23.1	0.0523013
AP000487.5	0.00814091	RP11-145E5.5	0.0115003
AP000487.6	0.00976214	RP11-155G15.2	0.0517925
AP000695.6	0.0384198	RP11-15B17.1	0.103261
AP1AR	0.00823341	RP11-16B13.1	0.0773141
AP1G1	0.00569084	RP11-195C7.1	0.0135636
AP1M1	0.00837251	RP11-197P3.4	0.0100925
AP1S3	0.0107598	RP11-212D19.4	0.010542
AP2A1	0.00629969	RP11-220C2.1	0.0165031
AP2B1	0.00821932	RP11-261C10.3	0.156596
AP3B1	0.00918993	RP11-284M14.1	0.0432413
AP3D1	0.00504679	RP11-33B1.1	0.0120409
AP3M1	0.00657795	RP11-351A11.1	0.0855523
AP3S1	0.00530211	RP11-363G15.2	0.481911
AP3S2	0.0101687	RP11-373N22.3	0.0843905
AP4B1-AS1	0.00750369	RP11-37B2.1	0.0110953
AP4E1	0.0122611	RP11-382A20.4	0.0532467
AP4S1	0.0186903	RP11-403I13.4	0.452432
AP5M1	0.00681786	RP11-418J17.1	0.0193822
APAF1	0.00833467	RP11-462L8.1	0.0882055
APBB1	0.0112637	RP11-496B10.3	0.0423376
APBB1IP	0.00371893	RP11-530C5.1	0.0163917
APBB2	0.0139562	RP11-53O19.1	0.0261106
APC	0.0106889	RP11-550I24.2	0.0290604
APH1B	0.0115809	RP11-554D13.1	0.0946347
API5	0.00631187	RP11-588G21.2	0.135986
APITD1	0.00708203	RP11-60A24.3	0.0543329
APITD1	0.00708203	RP11-611E13.2	0.0510676
APITD1-CORT	0.00708203	RP11-624M8.1	0.186766
APITD1-CORT	0.00708203	RP11-649G15.2	0.107891
APLF	0.0404716	RP11-66B24.4	0.00956144
APLP2	0.02586	RP11-673E1.1	0.512198
APOBEC3G	0.0032462	RP11-679C8.2	0.0833013
APOLD1	0.0042564	RP11-696N14.1	0.110689
APOO	0.0322727	RP11-711K1.7	0.0520683
APOOL	0.029553	RP11-727A23.10	0.105417
APOPT1	0.0108844	RP11-72M17.1	0.0424847
APPBP2	0.0086728	RP11-739L10.1	0.0986034
APPL1	0.00733024	RP11-745C15.2	0.0320606
APPL2	0.00563456	RP11-761I4.3	0.0341272
APTX	0.00489364	RP11-77I22.2	0.0768682
AQP11	0.00693901	RP11-803B1.8	0.0709775
ARAP1	0.00445068	RP11-81N13.1	0.106705
ARCN1	0.00374246	RP11-857B24.1	0.0676918
AREL1	0.00933796	RP11-967K21.1	0.0284069
ARF3	0.00441275	RP11-96O20.4	0.00966716
ARF4	0.00425866	RPS6KC1	0.0178019
ARFGAP3	0.00862581	RTFDC1	0.00880882
ARFGEF1	0.00743612	SCG5	0.00816347
ARFGEF2	0.008259	SEC24B-AS1	0.0393602
ARFIP1	0.0128911	SERPINI1	0.0298112
ARGLU1	0.00300512	SH2D4B	0.0212195
ARHGAP1	0.00616953	SH3BGR	0.0580439
ARHGAP10	0.00623282	SH3BGRL	0.0125639
ARHGAP11A	0.00837842	SH3YL1	0.00944472
ARHGAP12	0.0131712	SHFM1	0.0353153
ARHGAP17	0.00273285	SIRPG	0.101158
ARHGAP18	0.00357664	SLC25A13	0.0115822
ARHGAP19	0.0091263	SLC25A46	0.00333712
ARHGAP19-SLIT1	0.02453	SLC30A4	0.119832
ARHGAP26	0.0102438	SLC30A7	0.00679898
ARHGAP30	0.00224021	SLC35G1	0.0297983
ARHGAP31	0.00590885	SLC36A4	0.0162951
ARHGAP35	0.00647171	SLC38A6	0.0373911
ARHGAP4	0.00349352	SLX4IP	0.0139223
ARHGAP5	0.0171289	SMC5-AS1	0.0453223
ARHGEF1	0.00323344	SMCO4	0.00572213
ARHGEF11	0.0316522	SMG9	0.00294992
ARHGEF12	0.0125986	SMYD3	0.020133
ARHGEF17	0.00881099	SNX29	0.00460241
ARHGEF18	0.00703499	SOX6	0.203624
ARHGEF2	0.00324216	SPAG16	0.174854
ARHGEF37	0.0464978	SPATA18	0.0692826
ARID1A	0.00273316	SPESP1	0.0219734
ARID1B	0.00368479	SPG20OS	0.188794
ARID2	0.00729953	SPIN1	0.0134802
ARID3A	0.00325616	SSFA2	0.0101291
ARID3B	0.00386905	ST3GAL6	0.0059431
ARID4A	0.0074728	STON1	0.0428718
ARID4B	0.00550293	STON1-GTF2A1L	0.132066
ARID5B	0.00320919	STPG2	0.417342
ARIH1	0.00666499	STXBP3	0.0113659
ARIH2	0.00686263	STXBP5	0.015161
ARL10	0.00355943	STXBP5-AS1	0.0954729
ARL13B	0.0291661	SUCLG1	0.00780287
ARL3	0.0067491	SUCLG2	0.00978272
ARL5A	0.00525621	SUMF1	0.0455038
ARL6	0.0370917	SWT1	0.0313881
ARL6IP5	0.00343654	SYDE2	0.0272701
ARL8B	0.00496635	TAF4	0.0111277
ARMC1	0.0105249	TASP1	0.0235817
ARMC10	0.00635239	TBC1D15	0.0112139
ARMC2	0.399542	TBC1D22A	0.00363678
ARMC4P1	0.237016	TBC1D30	0.00685796
ARMC6	0.00928166	TBC1D32	0.0344635
ARMC7	0.0045198	TDRD3	0.0125422
ARMC8	0.00848958	TERF2IP	0.012239
ARMC9	0.0175082	TLE4	0.0128659
ARMCX4	0.0501723	TLN2	0.247767
ARNT	0.0094284	TM2D1	0.00778471
ARNTL2	0.00675529	TM2D3	0.00685773
ARPC1A	0.00421882	TMED3	0.0161983
ARPC1B	0.00193214	TMEM106B	0.0135531
ARPC2	0.0024679	TMEM117	0.0395442
ARPC4-TTLL3	0.00302933	TMEM135	0.0209505
ARRB1	0.0344826	TMEM161B-AS1	0.015025
ARSB	0.038865	TMEM168	0.00794355
ARSG	0.0122107	TMEM182	0.0250334
ARSK	0.0223251	TMEM232	0.114419
ARV1	0.00634605	TMEM38B	0.0195056
AS3MT	0.0680935	TMEM5	0.0104625
ASAH1	0.00479027	TMEM68	0.0113462
ASB1	0.00519691	TMTC3	0.017716
ASB13	0.0568815	TNFRSF11B	0.04461
ASB2	0.00215859	TNKS1BP1	0.00893768
ASCC1	0.00901833	TOP2B	0.00561145
ASCC2	0.00703132	TP63	0.00938327
ASCC3	0.00903334	TPK1	0.029142
ASH1L	0.00587525	TPR	0.00640233
ASH2L	0.00800644	TRDMT1	0.0422737
ASNS	0.0117467	TRIM22	0.00392653
ASPSCR1	0.00871125	TRPV3	0.0117421
ASRGL1	0.20028	TSEN15	0.0187129
ASUN	0.00528626	TSNAX-DISC1	0.0286555
ASXL1	0.00418794	TSPAN12	0.0180698
ASXL2	0.0101537	TTC17	0.0071909
ATAD2	0.00675384	TTC21B	0.0124068
ATAD2B	0.00802355	TTC23	0.0161752
ATAD3A	0.0189711	TTC5	0.0192008
ATAD3B	0.0143785	TTC8	0.0613264
ATAD5	0.00890504	UBA2	0.00444739
ATE1	0.0140865	UBA6-AS1	0.0434546
ATF1	0.0100036	UBE3D	0.0310269
ATF2	0.0065134	UCHL5	0.00576321
ATF6	0.00831967	UFL1-AS1	0.0488539
ATF7	0.00851737	UGT8	0.0787005
ATF7IP	0.00551101	UHRF1BP1L	0.0119088
ATG10	0.0166585	UPRT	0.013241
ATG13	0.011071	VCAN	0.0497361
ATG14	0.010623	VLDLR	0.0163237
ATG16L1	0.00704668	VPS13A	0.0136032
ATG16L2	0.00151785	VRK1	0.00804528
ATG2A	0.00907946	WARS2	0.0284378
ATG2B	0.0140136	WDR11	0.00821738
ATG3	0.0067735	WDR11-AS1	0.033243
ATG4A	0.0362161	WDR27	0.0203061
ATG4C	0.0162319	WDR3	0.00641323
ATG5	0.0120054	WDR63	0.0195076
ATG7	0.0111278	WDR78	0.0812438
ATIC	0.00441317	XKR9	0.31759
ATL1	0.0438362	XRN2	0.00752975
ATL2	0.00653198	YIPF7	0.0467834
ATL3	0.00858479	ZFHX4	0.0694054
ATM	0.00558245	ZFHX4-AS1	0.0985349
ATOX1	0.00363632	ZNF107	0.00475338
ATP10D	0.00791173	ZNF117	0.0060331
ATP11A	0.00774415	ZNF133	0.00828029
ATP11B	0.00599238	ZNF138	0.010893
ATP1A1OS	0.001645	ZNF215	0.0467231
ATP1B3	0.00805706	ZNF248	0.00729255
ATP2A1	0.00563178	ZNF267	0.00299193
ATP2A2	0.0040697	ZNF326	0.00619388
ATP2A3	0.00603841	ZNF354B	0.0152656
ATP2B1	0.00499721	ZNF37A	0.006537
ATP2C1	0.00635897	ZNF487	0.0234559
ATP5A1	0.00455855	ZNF490	0.0061668
ATP5G2	0.00728968	ZNF519	0.0121413
ATP5J2-PTCD1	0.00426418	ZNF546	0.0046767
ATP5L	0.00920774	ZNF627	0.00516506
ATP5S	0.00565082	ZNF644	0.0047901
ATP6AP2	0.0118222	ZNF678	0.0133106
ATP6V0A1	0.00536183	ZNF680	0.0102683
ATP6V0A2	0.00595503	ZNF720	0.00840176
ATP6V0D1	0.00901679	ZNF721	0.00591326
ATP6V0E1	0.00454194	ZNF736	0.008842
ATP6V1A	0.0132542	ZNF780B	0.00621911
ATP6V1B2	0.0084997	ZNF787	0.0043519
ATP6V1C1	0.00900522	ZNF791	0.00564303
ATP6V1D	0.00903296	ZW10	0.0113564
ATP6V1E2	0.0158805
ATP6V1H	0.00855512
ATP7A	0.0172713
ATP8A1	0.0050989
ATP8B3	0.0382239
ATP9B	0.0122082
ATPAF1	0.00754449
ATPAF2	0.0125536
ATR	0.0130816
ATRN	0.0162822
ATRX	0.0094493
ATXN1	0.00524737
ATXN1L	0.00344022
ATXN2	0.00744512
ATXN3	0.0115719
ATXN7	0.00562145
AUH	0.012167
AUNIP	0.0127169
AUTS2	0.00973389
AVIL	0.00479264
AVL9	0.0131815
AXIN1	0.00776567
AZI1	0.0185176
B3GALNT2	0.0123144
B3GNT2	0.00150712
B3GNTL1	0.013422
B4GALT1	0.00248551
B4GALT4	0.00793804
B4GALT4-AS1	0.0222714
B4GALT5	0.00358493
B4GALT6	0.004156
B9D1	0.00718943
BAG3	0.0210316
BAG4	0.0100996
BAHD1	0.00694768
BAIAP2	0.0844396
BAIAP2L1	0.00751919
BAIAP2L2	0.0281869
BARD1	0.00525903
BATF	0.00208062
BAZ1A	0.00675853
BAZ1B	0.00492441
BAZ2A	0.00297806
BAZ2B	0.0110077
BBIP1	0.00187936
BBS1	0.00564723
BBS2	0.0109108
BBS4	0.0121075
BBS5	0.016318
BBS7	0.0284443
BBX	0.00985894
BCAP29	0.015153
BCAP31	0.00677256
BCAT1	0.00663636
BCCIP	0.00408562
BCKDHA	0.00421162
BCL11A	0.00380712
BCL2	0.00207406
BCL2L1	0.00397836
BCL2L13	0.00798079
BCL7B	0.00587239
BCL9	0.0166048
BCLAF1	0.00325055
BCOR	0.00755541
BCORL1	0.0196917
BDH2	0.0125897
BDP1	0.0105157
BECN1	0.00482296
BEND3	0.0253291
BEND6	0.0721098
BET1	0.00892971
BFAR	0.00587529
BHLHB9	0.0874119
BHLHE40-AS1	0.014272
BIN3	0.00660964
BIRC2	0.00498873
BIRC3	0.00161746
BIRC6	0.00593095
BIVM	0.0102754
BLCAP	0.00644947
BLK	0.00197733
BLM	0.00741634
BLNK	0.00243137
BLOC1S5	0.0121609
BLOC1S5-TXNDC5	0.0106585
BLOC1S6	0.0060531
BLVRA	0.00855463
BLZF1	0.0109223
BMF	0.00212731
BMP1	0.0311952
BMP2K	0.00709366
BMP8A	0.0328919
BMP8B	0.0216121
BMPR1A	0.00835685
BMPR2	0.0121358
BNIP3L	0.00721098
BOD1L1	0.00668892
BORA	0.00421272
BPGM	0.0123052
BPHL	0.0114028
BPNT1	0.00948536
BPTF	0.00717054
BRAF	0.00982878
BRAP	0.0100065
BRCA1	0.0124737
BRCA2	0.0086774
BRD4	0.00324257
BRD7	0.00606252
BRD8	0.00959081
BRD9	0.00346257
BRE	0.015
BRF1	0.0104991
BRI3	0.00550748
BRMS1L	0.0283685
BROX	0.00610608
BRPF3	0.010344
BRWD3	0.00973693
BSDC1	0.00571516
BSPRY	0.0150664
BTAF1	0.00549361
BTBD10	0.00887386
BTBD2	0.00634592
BTBD7	0.00662074
BTBD9	0.0210367
BTD	0.0195607
BTF3L4	0.00636943
BTK	0.00717169
BTLA	0.00186384
BTRC	0.0171258
BUB1	0.00370839
BUB1B	0.0043703
BUD13	0.00730706
BZRAP1	0.00607247
BZRAP1-AS1	0.00216897
C10orf118	0.0130156
C10orf128	0.0119387
C10orf129	0.0172237
C10orf32-ASMT	0.0308903
C10orf54	0.0055348
C10orf76	0.00725306
C10orf88	0.00835069
C11orf30	0.0110978
C11orf49	0.0149563
C11orf54	0.0080748
C11orf63	0.0627684
C11orf65	0.0119005
C11orf73	0.0102329
C11orf80	0.00783117
C11orf82	0.0152589
C12orf23	0.00379084
C12orf4	0.0113998
C12orf42	0.110802
C12orf45	0.0101335
C12orf49	0.0106673
C12orf5	0.0123926
C12orf60	0.0412068
C12orf65	0.00404834
C12orf75	0.0142469
C12orf76	0.00511267
C14orf159	0.00784672
C14orf79	0.00395488
C14orf93	0.00747952
C15orf40	0.00552082
C15orf57	0.00449934
C16orf45	0.0210794
C16orf46	0.020565
C16orf52	0.0110102
C16orf62	0.0101821
C16orf70	0.00860039
C16orf72	0.00212901
C16orf74	0.0167481
C16orf87	0.00379438
C17orf53	0.00656408
C17orf64	0.0283303
C17orf75	0.00628454
C17orf85	0.00914833
C18orf25	0.00783011
C18orf54	0.00950697
C18orf8	0.00430347
C19orf10	0.00449371
C19orf38	0.0200115
C19orf47	0.00725998
C19orf57	0.0342605
C19orf68	0.0031295
C1orf132	0.0032924
C1orf228	0.00666666
C1orf50	0.00674221
C1S	0.014301
C20orf196	0.01231
C20orf203	0.036369
C21orf49	0.0274873
C21orf58	0.00324734
C21orf59	0.00639999
C21orf91	0.00389065
C21orf91-OT1	0.00478374
C22orf39	0.0052863
C2CD2	0.00596563
C2CD3	0.0170663
C2orf15	0.0106371
C2orf42	0.00647812
C2orf43	0.0096767
C2orf44	0.00889851
C2orf47	0.0133139
C2orf69	0.00496339
C2orf76	0.0084064
C2orf82	0.00457507
C2orf88	0.0525034
C3	0.0397052
C3orf20	0.0138363
C3orf35	0.010895
C3orf49	0.00685567
C3orf52	0.00185527
C3orf67	0.140813
C3orf83	0.0073523
C4orf21	0.0180668
C4orf27	0.0105439
C4orf29	0.0120003
C4orf32	0.0257598
C4orf33	0.00994439
C4orf36	0.0123297
C4orf47	0.0168671
C5orf22	0.00944509
C5orf28	0.0118767
C5orf34	0.00924552
C5orf42	0.0231846
C5orf45	0.00432875
C5orf47	0.294806
C5orf56	0.00321337
C5orf63	0.0165635
C6orf106	0.00364496
C6orf165	0.0129561
C6orf203	0.00795171
C6orf52	0.0124901
C6orf57	0.00828172
C6orf89	0.00675332
C6orf99	0.051902
C7orf31	0.0200704
C7orf49	0.00493848
C7orf55-LUC7L2	0.00354308
C7orf60	0.00964759
C7orf73	0.0088822
C8orf31	0.0106507
C8orf37	0.0251652
C8orf47	0.0466034
C8orf76	0.00564153
C9orf147	0.00829507
C9orf153	0.0342779
C9orf3	0.0142869
C9orf72	0.0134968
C9orf91	0.00299182
C9orf96	0.00578325
CA13	0.0336215
CAB39	0.00416805
CAB39L	0.0410097
CABIN1	0.00779413
CABLES1	0.00426071
CABYR	0.0402323
CACNA1B	0.18939
CACNA1C	0.098049
CACNB1	0.00607854
CACNB4	0.0148522
CACUL1	0.00716089
CAD	0.00514486
CAGE1	0.072421
CALCOCO2	0.00940758
CALU	0.00553417
CAMK1D	0.00750439
CAMK2D	0.00878145
CAMK2G	0.0100618
CAMK4	0.00626171
CAMKMT	0.0303865
CAMSAP2	0.00767825
CAND1	0.00425745
CANX	0.0035268
CAP1	0.00307556
CAPG	0.0163373
CAPN1	0.00592496
CAPN10	0.00816522
CAPN12	0.00924011
CAPN7	0.00728736
CAPRIN1	0.00389023
CAPRIN2	0.0284973
CAPZA1	0.00382803
CARD11	0.00461899
CARD8	0.00372132
CARF	0.0190001
CARKD	0.00367622
CARS	0.00590821
CARS2	0.00410334
CASC1	0.0232622
CASC11	0.0638127
CASC3	0.00627465
CASC5	0.0117921
CASD1	0.0122891
CASK	0.0558268
CASP10	0.0207619
CASP3	0.00333113
CASP8	0.00657463
CASP8AP2	0.00671336
CASP9	0.0127633
CAT	0.0133238
CATSPER2P1	0.0108321
CATSPERD	0.127674
CATSPERG	0.0108933
CBFA2T2	0.0131889
CBFA2T3	0.00500547
CBFB	0.00646891
CBL	0.00543653
CBR3-AS1	0.02673
CBR4	0.0126492
CBX1	0.00644429
CBX5	0.00366097
CBX7	0.00521317
CC2D1A	0.0166175
CC2D1B	0.00307136
CCAR1	0.00614381
CCBL1	0.0189049
CCBL2	0.00666313
CCDC101	0.0192063
CCDC102A	0.00641483
CCDC104	0.00583
CCDC109B	0.0174899
CCDC11	0.0431089
CCDC110	0.0124847
CCDC114	0.0382532
CCDC12	0.00285676
CCDC122	0.0213326
CCDC125	0.0133145
CCDC126	0.0104718
CCDC127	0.00819309
CCDC13	0.11767
CCDC130	0.00734637
CCDC134	0.00499462
CCDC138	0.0122439
CCDC14	0.0118286
CCDC141	0.0214585
CCDC146	0.0288111
CCDC15	0.0365371
CCDC157	0.0106263
CCDC173	0.0313358
CCDC174	0.0043561
CCDC176	0.0331461
CCDC18	0.00590585
CCDC180	0.123208
CCDC181	0.0587711
CCDC25	0.00784317
CCDC3	0.398229
CCDC30	0.0568474
CCDC38	0.0192235
CCDC41	0.0108313
CCDC47	0.00445389
CCDC50	0.00588965
CCDC53	0.00273111
CCDC57	0.00823389
CCDC58	0.00567345
CCDC61	0.005316
CCDC62	0.0590834
CCDC65	0.00538138
CCDC66	0.00975204
CCDC69	0.00280722
CCDC77	0.0107183
CCDC79	0.0564301
CCDC82	0.00971586
CCDC88A	0.0112491
CCDC88C	0.00305243
CCDC90B	0.00774578
CCDC92	0.0184111
CCDC94	0.00797158
CCM2	0.00357676
CCNB1IP1	0.00496087
CCNC	0.00501683
CCND2	0.00179904
CCNF	0.00407918
CCNH	0.00240953
CCNI	0.00278024
CCNK	0.00710732
CCNT1	0.00542792
CCNT2	0.00455776
CCNYL1	0.0121385
CCR6	0.00660239
CCRN4L	0.00446099
CCSAP	0.00820228
CCT4	0.00389858
CCT6P3	0.0184912
CD101	0.0209433
CD200R1	0.0128167
CD226	0.00285063
CD244	0.0212161
CD274	0.00227311
CD2AP	0.00620526
CD302	0.00282905
CD38	0.0125563
CD44	0.00297207
CD46	0.00625889
CD47	0.003389
CD48	0.00135836
CD53	0.00198644
CD55	0.00779195
CD58	0.00155056
CD59	0.00473884
CD70	0.00150373
CD72	0.00483927
CD80	0.0019318
CD82	0.00223586
CD84	0.00302884
CD86	0.00359473
CDADC1	0.016162
CDC123	0.00615177
CDC16	0.00552088
CDC23	0.00644287
CDC25A	0.00622281
CDC25C	0.0104292
CDC37	0.00374772
CDC37L1	0.00553506
CDC42	0.00304044
CDC42BPB	0.00977647
CDC42BPG	0.0808881
CDC42SE2	0.00302046
CDC5L	0.00743184
CDCA2	0.00600887
CDHR2	0.0271851
CDIP1	0.00661407
CDK12	0.00632632
CDK13	0.00606466
CDK17	0.00613458
CDK19	0.00864262
CDK5RAP1	0.0126353
CDK6	0.00524544
CDK7	0.00735667
CDK8	0.0158654
CDKAL1	0.0154546
CDKL2	0.346012
CDKL3	0.0126569
CDKL5	0.024369
CDR2	0.00848641
CDS2	0.00713702
CEACAM21	0.00313664
CEBPZ	0.00448786
CELF1	0.00447213
CELSR3	0.0195786
CENPA	0.00524888
CENPC	0.00664534
CENPE	0.009898
CENPH	0.0118411
CENPI	0.0121022
CENPJ	0.00722332
CENPK	0.00786233
CENPL	0.00667793
CENPN	0.00573991
CENPO	0.00416249
CENPP	0.0212879
CEP104	0.00992224
CEP135	0.011077
CEP192	0.00468331
CEP250	0.00446109
CEP350	0.00750576
CEP55	0.00955315
CEP57	0.00495839
CEP57L1	0.0169176
CEP63	0.010104
CEP68	0.00275401
CEP70	0.0674016
CEP72	0.00764562
CEP76	0.0119248
CEP85	0.00745527
CEP95	0.0039861
CEPT1	0.00265319
CERK	0.0062657
CERS5	0.00613915
CERS6	0.00600568
CFDP1	0.011354
CFL1	0.00291148
CFL1P1	0.0213675
CFLAR	0.00181405
CGGBP1	0.00429687
CGRRF1	0.0123899
CHAF1A	0.00525756
CHAF1B	0.0123261
CHCHD3	0.00934427
CHCHD6	0.0364582
CHD1L	0.00764767
CHD2	0.00231974
CHD3	0.00311154
CHD6	0.00659006
CHD7	0.00688164
CHD8	0.00467519
CHEK1	0.00669883
CHERP	0.00439888
CHI3L2	0.00207936
CHIC2	0.00860344
CHIT1	0.0362579
CHKA	0.00544735
CHMP3	0.0135433
CHMP4B	0.00399354
CHRNA5	0.0192146
CHST10	0.00612747
CHST12	0.0068021
CHST7	0.00563661
CHSY1	0.00511441
CHUK	0.00873533
CHURC1	0.0038378
CHURC1-FNTB	0.00529413
CIC	0.00224239
CIITA	0.00129395
CINP	0.00580918
CIR1	0.0115854
CIRH1A	0.0091985
CISD1	0.0120495
CISD2	0.00601701
CIT	0.0102335
CIZ1	0.00626154
CKAP2	0.00621059
CKAP2L	0.00602216
CKAP5	0.00677084
CKLF-CMTM1	0.00772793
CKMT2-AS1	0.0214316
CLASP1	0.00525012
CLASP2	0.0133862
CLASRP	0.00385176
CLCC1	0.00583977
CLCN3	0.006841
CLCN5	0.0877161
CLCN6	0.00396188
CLCN7	0.00570243
CLDND1	0.00265834
CLEC16A	0.00798909
CLEC17A	0.00261706
CLEC2D	0.00240504
CLEC3B	0.00586058
CLHC1	0.0113474
CLIC2	0.0170581
CLIC4	0.0062995
CLIC6	0.00450584
CLINT1	0.0145069
CLIP1	0.0107679
CLIP2	0.00625173
CLMN	0.0103536
CLNK	0.0141076
CLNS1A	0.0139899
CLOCK	0.00659989
CLPTM1	0.00631399
CLPTM1L	0.00423495
CLSPN	0.0150855
CLSTN1	0.00610212
CLSTN3	0.00434933
CLTA	0.00767249
CLTC	0.00331153
CLUAP1	0.00962971
CLYBL	0.0207303
CMC1	0.00766474
CMPK1	0.00972879
CMPK2	0.037714
CMSS1	0.0200477
CMTM6	0.00633648
CMTM7	0.0205713
CMTR1	0.00378836
CNDP2	0.00341901
CNGA1	0.0276935
CNIH3	0.0401872
CNIH4	0.00525379
CNNM2	0.0161711
CNNM4	0.0056894
CNOT1	0.00379554
CNOT10	0.00958427
CNOT2	0.00576767
CNOT4	0.00665792
CNOT6	0.00644487
CNR1	0.00762459
CNR2	0.00553503
CNST	0.0080801
CNTRL	0.00465734
COA1	0.00292769
COCH	0.00593407
COG2	0.0118167
COG3	0.00693349
COG4	0.00624915
COG5	0.0173266
COG6	0.018114
COG7	0.013515
COL10A1	0.00795525
COL20A1	0.227737
COL23A1	0.230367
COL4A3	0.0199892
COL4A3BP	0.00572082
COL6A4P1	0.159821
COL7A1	0.0762355
COL9A3	0.0472839
COLGALT1	0.00738026
COMMD1	0.0130091
COMMD10	0.0217315
COMMD6	0.00632435
COMMD7	0.0204402
COMT	0.00410013
COPA	0.00410489
COPB1	0.00475393
COPB2	0.0047722
COPG1	0.00345275
COPG2	0.0441809
COPS2	0.00576899
COPS3	0.00777258
COPS7B	0.00547875
COQ10B	0.00938595
COQ2	0.0162846
COQ3	0.0315689
COQ5	0.00851817
CORIN	0.0923476
CORO1C	0.00391654
CORO2A	0.0223074
CORO7	0.00702421
COTL1	0.0021396
COX15	0.00586007
COX16	0.00764194
COX17	0.0032556
COX19	0.00641528
CPB2-AS1	0.0220378
CPD	0.018501
CPEB2	0.00735919
CPEB2-AS1	0.0481974
CPEB3	0.0199938
CPNE1	0.00251407
CPNE2	0.0148949
CPNE9	0.0471468
CPOX	0.00159061
CPSF2	0.00743032
CPSF3	0.00762392
CPSF6	0.00447366
CPSF7	0.0033561
CPT1C	0.0604051
CR1	0.023566
CR1L	0.0806098
CR2	0.00332827
CRADD	0.0354416
CRAMP1L	0.0107049
CRBN	0.00465452
CRCP	0.00573471
CREB1	0.00456484
CREB3L2	0.00318888
CREBBP	0.00622627
CREBL2	0.009353
CREBRF	0.00885437
CREBZF	0.00490518
CREG1	0.0131476
CREM	0.00566841
CRK	0.00445519
CRKL	0.00383259
CRLF3	0.00401923
CROCCP2	0.00776634
CROCCP3	0.012237
CROT	0.0269991
CRTAP	0.018682
CRTC1	0.016928
CRTC3	0.00540588
CRY1	0.0862565
CRY2	0.00813035
CRYBG3	0.0317107
CRYL1	0.0198078
CS	0.00702554
CSAD	0.0123924
CSDE1	0.00300936
CSE1L	0.0053953
CSF1	0.00310947
CSF2RB	0.00456113
CSGALNACT2	0.0102551
CSK	0.00141216
CSNK1A1	0.00359583
CSNK1D	0.00177006
CSNK1G1	0.0110788
CSNK1G3	0.00808215
CSNK2A1	0.00453934
CSPP1	0.0119098
CSRNP2	0.00531329
CSTF2	0.0124652
CSTF3-AS1	0.0224779
CTA-256D12.11	0.0108764
CTA-833B7.2	0.00672035
CTAGE5	0.0149305
CTB-113P19.1	0.00680972
CTB-11I22.1	0.071362
CTB-133G6.1	0.00784923
CTB-161K23.1	0.0359465
CTB-161M19.4	0.0213003
CTB-35F21.1	0.00899535
CTB-55O6.12	0.0051472
CTB-96E2.3	0.00633133
CTBP1	0.0028232
CTBP1-AS2	0.00855442
CTBS	0.00514761
CTC1	0.0034459
CTC-228N24.3	0.00779136
CTC-232P5.1	0.0163928
CTC-329D1.2	0.0144809
CTC-338M12.4	0.002993
CTC-398G3.6	0.00915039
CTC-429P9.4	0.00280801
CTC-432M15.3	0.00541105
CTC-435M10.3	0.00374501
CTC-436P18.1	0.0157621
CTC-490E21.12	0.0148423
CTC-498J12.3	0.00934153
CTC-510F12.4	0.0127373
CTC-548K16.2	0.0199328
CTCF	0.00760874
CTD-2007H13.3	0.0096698
CTD-2013N24.2	0.00527668
CTD-2020K17.1	0.0109209
CTD-2023M8.1	0.00842701
CTD-2047H16.4	0.0040545
CTD-2049O4.1	0.0228795
CTD-2116N17.1	0.0120945
CTD-2132N18.3	0.00551334
CTD-2134A5.4	0.0136317
CTD-2140B24.4	0.0143634
CTD-2154I11.2	0.0130361
CTD-2184D3.5	0.0044926
CTD-2201E18.3	0.00389389
CTD-2206N4.4	0.0375883
CTD-2207O23.3	0.00693492
CTD-2213F21.2	0.0137102
CTD-2260A17.2	0.00703118
CTD-2270F17.1	0.028181
CTD-2292P10.4	0.0108761
CTD-2315E11.1	0.176058
CTD-2323K18.1	0.00906185
CTD-2337A12.1	0.109175
CTD-2349B8.1	0.0243236
CTD-2353F22.1	0.00597216
CTD-2369P2.5	0.00250466
CTD-2376I20.1	0.00244117
CTD-2382E5.1	0.0271837
CTD-2384B11.2	0.0161999
CTD-2410N18.4	0.0126567
CTD-2410N18.5	0.00342473
CTD-2509G16.5	0.00415648
CTD-2540L5.5	0.00573995
CTD-2540L5.6	0.00816338
CTD-2541M15.1	0.00368589
CTD-2555K7.2	0.0166363
CTD-2555O16.2	0.00450772
CTD-2587M2.1	0.0250187
CTD-2631K10.1	0.112406
CTD-2647L4.1	0.0137962
CTD-3131K8.2	0.0050042
CTD-3203P2.2	0.00902575
CTD-3222D19.2	0.00366449
CTDP1	0.00817266
CTDSP2	0.00366196
CTDSPL2	0.00633132
CTIF	0.0139152
CTNNAL1	0.0210319
CTNNBL1	0.00964551
CTNND1	0.0047561
CTNS	0.00935304
CTPS1	0.00584783
CTPS2	0.0200409
CTR9	0.00782573
CTSC	0.00208618
CTSO	0.0156873
CTSS	0.00676445
CTTN	0.0115215
CTTNBP2NL	0.0103536
CUL1	0.0066055
CUL2	0.00921736
CUL3	0.00494084
CUL4A	0.00474256
CUL5	0.00766712
CUL9	0.00451467
CUTC	0.00558258
CUZD1	0.010457
CWC27	0.0190631
CWF19L1	0.0067163
CXorf56	0.0186795
CXorf58	0.0624727
CXXC4	0.00545984
CXXC5	0.00219063
CYB5A	0.0173256
CYB5B	0.0050151
CYB5D2	0.00355378
CYB5R3	0.00474965
CYB5R4	0.0110941
CYB5RL	0.0173817
CYBB	0.00541125
CYBRD1	0.00376968
CYGB	0.0166712
CYLD	0.00425282
CYP11A1	0.0185276
CYP1B1-AS1	0.0251549
CYP20A1	0.0138886
CYP2E1	0.243103
CYP2U1	0.0181683
CYP3A5	0.0190389
CYP4A22-AS1	0.104993
CYP4V2	0.0139669
CYP7B1	0.0537577
CYS1	0.0117389
CYSLTR1	0.0247824
CYSTM1	0.0089726
CYTH1	0.00199999
CYTH3	0.00644712
D2HGDH	0.00557663
DAAM1	0.0140206
DAD1	0.0027258
DAGLB	0.0055758
DAK	0.00351163
DAO	0.110709
DAP	0.00487318
DAPK2	0.0125597
DAPP1	0.00483403
DARS	0.00484153
DARS2	0.00649911
DAZAP1	0.00311266
DAZAP2	0.00546044
DBF4	0.00439891
DBF4B	0.00852155
DBNL	0.00175863
DBT	0.0116004
DCAF10	0.00887674
DCAF12	0.00633658
DCAF13	0.00764678
DCAF17	0.00871199
DCAF5	0.00653468
DCAF6	0.00698414
DCAF7	0.00462794
DCAF8	0.00463608
DCAF8	0.00483213
DCAF8	0.00463608
DCAF8	0.00483213
DCAKD	0.00424086
DCBLD2	0.0202966
DCK	0.00624952
DCLRE1C	0.00420086
DCP1B	0.00849621
DCP2	0.00467793
DCPS	0.00563995
DCTD	0.00479473
DCTN1	0.00644162
DCTN4	0.00731088
DCTN5	0.00470368
DCTN6	0.00968652
DCUN1D2	0.00716492
DCUN1D3	0.0092055
DDB1	0.00423144
DDB2	0.00231838
DDHD1	0.00456532
DDHD2	0.00442431
DDI2	0.0068339
DDR2	0.0315015
DDX1	0.0064544
DDX11	0.0118807
DDX12P	0.0394217
DDX17	0.00183735
DDX19A	0.00697755
DDX19B	0.00910126
DDX21	0.00421952
DDX23	0.00416106
DDX24	0.00407745
DDX26B	0.0114646
DDX27	0.00526753
DDX31	0.00743231
DDX3X	0.00232703
DDX42	0.00427122
DDX46	0.00829029
DDX50	0.00825512
DDX54	0.00503833
DDX58	0.0154642
DDX59	0.00806509
DDX6	0.00335839
DDX60	0.0277867
DECR1	0.00992374
DEDD2	0.00324194
DEF6	0.0042155
DEK	0.00322943
DENND1A	0.00756636
DENND2A	0.143671
DENND3	0.00351086
DENND4A	0.00358517
DENND4C	0.00668495
DENND5A	0.00708024
DENND6A	0.00891916
DEPDC1B	0.0134698
DEPDC4	0.0131053
DEPDC5	0.0092506
DERL1	0.00412968
DESI1	0.00467659
DFFB	0.0133071
DFNA5	0.00350519
DFNB31	0.0289546
DGCR8	0.0047504
DGKA	0.00270098
DGKE	0.00947497
DGKH	0.00692159
DGKQ	0.0105575
DGUOK	0.00298297
DGUOK-AS1	0.00362558
DHCR24	0.00408532
DHCR7	0.0037272
DHDDS	0.00450817
DHFR	0.00759461
DHRS12	0.00738569
DHRS4-AS1	0.0178959
DHTKD1	0.00675083
DHX15	0.00328244
DHX29	0.0126682
DHX30	0.00461517
DHX32	0.00640323
DHX33	0.00842875
DHX34	0.00641186
DHX35	0.00839369
DHX36	0.0075636
DHX37	0.00736652
DHX40	0.0175348
DHX57	0.0179232
DHX8	0.00910842
DHX9	0.00333895
DIAPH1	0.0058278
DIAPH2	0.0461987
DIAPH3	0.018007
DIAPH3-AS1	0.0181633
DICER1	0.00577281
DICER1-AS1	0.00738895
DIDO1	0.00312446
DIP2A	0.0099615
DIP2B	0.00620105
DIRC2	0.0350074
DIS3	0.00377168
DIS3L	0.00647336
DIS3L2	0.0162176
DLAT	0.00906068
DLD	0.00559392
DLEU1	0.0795177
DLEU2	0.00458144
DLG1	0.00722394
DLG4	0.0113757
DLGAP5	0.00662425
DLST	0.00398712
DMGDH	0.0594224
DMTF1	0.0022345
DNA2	0.00850366
DNAH10	0.105449
DNAH12	0.110548
DNAH3	0.194143
DNAJA3	0.00539635
DNAJB11	0.0060897
DNAJB12	0.00465685
DNAJB14	0.00611786
DNAJB4	0.00558638
DNAJB6	0.00494886
DNAJC1	0.0180857
DNAJC13	0.0081631
DNAJC15	0.00825983
DNAJC16	0.0103466
DNAJC17	0.0071891
DNAJC2	0.00477736
DNAJC21	0.00685232
DNAJC25	0.00549426
DNAJC25-GNG10	0.00548958
DNAJC27	0.00664596
DNAJC27-AS1	0.0192183
DNAJC3	0.00734064
DNAJC3-AS1	0.0162626
DNAJC5	0.00559423
DNAJC7	0.00372043
DNAJC8	0.00799772
DNAJC9	0.00598454
DNAJC9-AS1	0.00725398
DNAL1	0.0401864
DNASE1	0.00511445
DNASE1L3	0.00821794
DNHD1	0.00605747
DNM1	0.0219233
DNM2	0.00603
DNMBP	0.00356223
DNMBP-AS1	0.00353567
DNMT1	0.00515579
DOCK10	0.00526159
DOCK2	0.00495436
DOCK6	0.0151454
DOCK7	0.0151478
DOCK8	0.00799278
DONSON	0.00321327
DOPEY1	0.00991479
DOPEY2	0.0339362
DOT1L	0.00281656
DPCD	0.00407264
DPH5	0.00722448
DPM1	0.00532723
DPP3	0.0104327
DPP8	0.00754724
DPP9	0.00498307
DPY19L4	0.0125808
DPY30	0.00739807
DR1	0.00377791
DRAM1	0.00287106
DRAM2	0.00229673
DRC1	0.0981122
DRG1	0.00388713
DRG2	0.00572121
DSCAML1	0.0869941
DSCC1	0.00788002
DSCR3	0.00424227
DSE	0.00722352
DSG2	0.00765005
DSN1	0.0084413
DST	0.00702773
DSTYK	0.0188364
DTL	0.00711346
DTNB	0.00754329
DTNBP1	0.0103096
DTX4	0.00227162
DUS2	0.00755546
DUSP10	0.00287615
DUSP15	0.0447823
DUSP16	0.00347482
DUSP19	0.0187997
DUSP22	0.00131474
DYM	0.0137129
DYNC1H1	0.0059516
DYNC1I2	0.00960441
DYNC1LI1	0.0113002
DYNC1LI2	0.00593039
DYNC2LI1	0.021829
DYNLL1	0.00725722
DYNLRB1	0.00572917
DYRK1A	0.00355757
DYRK3	0.00970887
DZIP1	0.0356418
E2F2	0.00742101
E2F3	0.00613172
E2F5	0.00415215
E2F6	0.0087847
EAF2	0.00779059
EAPP	0.00813404
EARS2	0.00960953
EBAG9	0.0070183
EBF1	0.00901378
EBNA1BP2	0.0110242
EBPL	0.00772866
ECE1	0.009315
ECE2	0.0363834
ECHDC1	0.006061
ECHDC2	0.0109971
ECHDC3	0.0187176
ECSIT	0.00730202
EDA2R	0.00980804
EDC3	0.0060135
EDEM1	0.00192444
EDEM2	0.0110177
EDEM3	0.00768977
EEA1	0.00779843
EED	0.00300156
EEF1DP3	0.120982
EEF1E1	0.00723266
EEF1E1-BLOC1S5	0.00878356
EEF2K	0.00618159
EEFSEC	0.0117091
EFCAB11	0.0277276
EFCAB12	0.0169534
EFCAB13	0.0129974
EFCAB5	0.0604149
EFCAB7	0.0144888
EFCAB8	0.0464196
EFHC1	0.0136574
EFHD1	0.494557
EFHD2	0.00423111
EFNA3	0.00549619
EFNA3	0.00552416
EFNA3	0.00549619
EFNA3	0.00552416
EFNA5	0.00982302
EFR3A	0.00825556
EFR3B	0.0166043
EFTUD1	0.0151097
EHD1	0.00194338
EHD4	0.00372701
EHHADH	0.0281483
EIF2A	0.00451601
EIF2AK1	0.00593891
EIF2AK2	0.00386767
EIF2AK3	0.00367205
EIF2AK4	0.0111006
EIF2B3	0.0193796
EIF2B5	0.0128166
EIF2D	0.00295496
EIF2S1	0.0049722
EIF2S2	0.00249405
EIF2S3	0.00505935
EIF3A	0.00340438
EIF3B	0.00344789
EIF3H	0.00664213
EIF3J	0.00440538
EIF3L	0.00489364
EIF3M	0.00391916
EIF4B	0.0038178
EIF4E	0.00504482
EIF4E2	0.00409402
EIF4EBP1	0.0153537
EIF4EBP2	0.00601326
EIF4ENIF1	0.00315533
EIF4G1	0.00218868
EIF4G3	0.00966186
EIF4H	0.00304671
EIF5B	0.0056414
ELAC1	0.00775941
ELF1	0.00396702
ELF2	0.00705042
ELF4	0.00419328
ELK3	0.00717256
ELK4	0.00372167
ELL	0.00616858
ELL2	0.00432828
ELMOD2	0.0107192
ELMOD3	0.011953
ELOVL5	0.00538278
ELOVL6	0.00973459
ELP2	0.00496645
EMC1	0.00465987
EMC2	0.00818116
EMC3	0.00561661
EMC8	0.00810223
EMG1	0.00301628
EMILIN2	0.0144607
EML4	0.00598309
EMR3	0.0238645
ENDOD1	0.0164916
ENDOV	0.00689764
ENG	0.00640224
ENKUR	0.154994
ENOPH1	0.00703525
ENOSF1	0.00342581
ENOX2	0.0370404
ENSA	0.00304654
ENTPD1-AS1	0.00423933
ENTPD3-AS1	0.0287952
ENTPD4	0.0106122
ENTPD5	0.0109612
ENTPD6	0.00819267
ENTPD7	0.0121328
EOGT	0.0266718
EP300	0.00425503
EP400	0.00746856
EP400NL	0.00979314
EPB41	0.020801
EPB41L2	0.0183838
EPB41L5	0.0337478
EPC1	0.00442217
EPDR1	0.0302923
EPG5	0.0107431
EPHX1	0.00931516
EPHX2	0.0162621
EPS15	0.00556981
EPS8L2	0.00753873
EPSTI1	0.00660755
ERAP1	0.00456829
ERAP2	0.00563184
ERBB2	0.00773833
ERBB2IP	0.00493962
ERC1	0.0365926
ERCC1	0.00616848
ERCC2	0.00836928
ERCC3	0.00617232
ERCC4	0.0114465
ERCC5	0.00355076
ERCC6	0.007847
ERCC6L	0.0119582
ERCC6L2	0.00942445
ERCC8	0.0180361
ERGIC1	0.00533655
ERGIC2	0.00738385
ERI2	0.00930225
ERI3	0.00818205
ERLEC1	0.0106487
ERLIN1	0.00562181
ERLIN2	0.00415596
ERMAP	0.00873988
ERMARD	0.00652324
ERMP1	0.00458619
ERN1	0.00713293
ERO1L	0.00455018
ERO1LB	0.00515233
ERP27	0.00907473
ERP44	0.00586677
ERRFI1	0.0128748
ESCO1	0.00779906
ESCO2	0.00667452
ESD	0.00612081
ESPL1	0.00468107
ESR2	0.0101949
ESYT1	0.0025254
ESYT2	0.00607073
ETFA	0.00740339
ETFB	0.00718959
ETFDH	0.0135471
ETV6	0.00210234
ETV7	0.00851073
EVC	0.00558133
EVI5L	0.0134623
EVL	0.00515694
EWSR1	0.00330923
EXD1	0.487802
EXD2	0.0244993
EXOC1	0.0106863
EXOC2	0.0126337
EXOC3	0.00400629
EXOC4	0.0143722
EXOC5	0.00747058
EXOC6	0.0400548
EXOG	0.00794227
EXOSC10	0.00694787
EXOSC3	0.00331135
EXOSC7	0.00538619
EXPH5	0.00922578
EXT2	0.0238558
EYA3	0.00640796
EZH1	0.00714851
EZH2	0.00535686
EZR	0.00224738
F11R	0.00325914
F11R	0.00406265
F11R	0.00325914
F11R	0.00406265
F8	0.0778582
FA2H	0.0279012
FADS1	0.00223713
FADS2	0.00207294
FAF2	0.0061382
FAIM	0.0243118
FAM101A	0.0317601
FAM102A	0.00499099
FAM105B	0.0028573
FAM110A	0.00492258
FAM111B	0.00417037
FAM114A1	0.0173756
FAM114A2	0.0111929
FAM115A	0.0142561
FAM115C	0.1041
FAM117A	0.00586115
FAM117B	0.0208676
FAM118B	0.0107129
FAM120B	0.00695734
FAM120C	0.0198237
FAM122B	0.00930227
FAM122C	0.0153297
FAM126A	0.00880573
FAM126B	0.0125749
FAM129A	0.0117033
FAM129B	0.0952801
FAM129C	0.00820725
FAM133B	0.00692489
FAM134C	0.00432696
FAM135A	0.013561
FAM149B1	0.00839231
FAM151B	0.203206
FAM159A	0.0317604
FAM160A2	0.0066923
FAM160B1	0.00827045
FAM161A	0.0226692
FAM162A	0.00364316
FAM167A	0.0100144
FAM168A	0.00685821
FAM168B	0.00488053
FAM172A	0.0172448
FAM173B	0.0108352
FAM174A	0.02247
FAM175B	0.00881338
FAM178A	0.00757638
FAM179A	0.181025
FAM179B	0.0113709
FAM185A	0.0440966
FAM185BP	0.0328979
FAM192A	0.00459269
FAM193B	0.00434055
FAM194A	0.0542637
FAM196B	0.00557943
FAM199X	0.0135135
FAM200B	0.00758316
FAM204A	0.0074489
FAM207A	0.00711046
FAM208A	0.00393507
FAM208B	0.00501547
FAM20B	0.00982615
FAM210A	0.00571056
FAM212B	0.00291991
FAM214A	0.00977148
FAM216A	0.00336083
FAM219A	0.0301784
FAM21FP	0.0315569
FAM221A	0.0139511
FAM222B	0.00828626
FAM227A	0.0843157
FAM228B	0.00745719
FAM24B	0.0107636
FAM35A	0.0215155
FAM45A	0.00919007
FAM47E	0.194391
FAM53B	0.00583652
FAM57B	0.0313025
FAM63B	0.0146291
FAM65A	0.00282844
FAM65B	0.00814272
FAM69A	0.00945883
FAM73A	0.0119354
FAM73B	0.0142781
FAM76A	0.0222151
FAM76B	0.00534286
FAM83A	0.138549
FAM83D	0.00348998
FAM83G	0.00881399
FAM89A	0.0402726
FAM91A1	0.00556176
FAM96A	0.00523139
FAM98B	0.00560342
FAN1	0.006818
FANCA	0.00612674
FANCB	0.0191017
FANCC	0.0199923
FANCD2	0.0120831
FANCI	0.00596878
FANCL	0.00765442
FANCM	0.0117077
FARP2	0.00696132
FARS2	0.0152249
FARSB	0.00787105
FAS	0.00285151
FASTKD1	0.00870758
FASTKD2	0.00638509
FAXDC2	0.00481663
FBF1	0.020778
FBXL13	0.0617726
FBXL14	0.00513147
FBXL18	0.0151594
FBXL19	0.00444809
FBXL3	0.00386692
FBXL4	0.0107077
FBXL5	0.00643445
FBXO10	0.00517376
FBXO11	0.00417606
FBXO16	0.00419676
FBXO18	0.00466693
FBXO21	0.00718213
FBXO22	0.00650945
FBXO27	0.0517616
FBXO28	0.0080017
FBXO3	0.00889751
FBXO30	0.00654857
FBXO31	0.00514605
FBXO33	0.00640547
FBXO36	0.0480276
FBXO38	0.00552873
FBXO39	0.0136601
FBXO41	0.00325374
FBXO42	0.00743158
FBXO45	0.00651031
FBXO46	0.00198605
FBXO47	0.391019
FBXO8	0.0117901
FBXW11	0.00591205
FBXW2	0.00599167
FBXW4	0.00590983
FBXW7	0.00389054
FBXW8	0.0124994
FCF1	0.0111735
FCHO1	0.00501837
FCHO2	0.193591
FCHSD2	0.00449207
FCRL4	0.0555847
FCRL5	0.00952879
FDX1	0.0170613
FECH	0.0268849
FEM1C	0.00331165
FER	0.0160208
FER1L4	0.0196442
FGD2	0.00650204
FGD5-AS1	0.00748885
FGD6	0.0182563
FGF2	0.0306218
FGFR1OP	0.00588758
FGFR1OP2	0.00498405
FIG4	0.0166612
FIP1L1	0.0286372
FKBP15	0.0053589
FKBP1A	0.00265426
FKBP5	0.00960044
FKBP9	0.0308795
FKRP	0.00721955
FKTN	0.0146629
FLCN	0.0061018
FLNA	0.00466559
FLNB	0.0104053
FLT1	0.0293963
FLVCR1	0.00679721
FLVCR2	0.00933447
FLYWCH1	0.00950082
FMNL1	0.00250351
FMNL2	0.0258832
FMO5	0.0318041
FNBP1	0.00155745
FNBP4	0.00413471
FNDC3A	0.00580152
FNDC3B	0.0049213
FNIP1	0.00643361
FNTB	0.00527676
FOPNL	0.00662755
FOSL2	0.0193545
FOXJ2	0.00915624
FOXJ3	0.00654914
FOXK2	0.00404073
FOXN2	0.00675266
FOXO1	0.00758762
FOXO3	0.0119281
FOXP4	0.00495756
FRA10AC1	0.00929871
FRG1	0.0134333
FRMD5	0.037983
FRMD8	0.00509567
FRS2	0.00781156
FRY	0.105787
FRYL	0.00772554
FSBP	0.00452092
FSD1L	0.0113539
FSD2	0.0122295
FTX	0.0122935
FUBP1	0.00288134
FUBP3	0.00643544
FUCA1	0.00590515
FUK	0.00715166
FUT10	0.0162095
FUT5	0.00958304
FUT8	0.00540517
FXR2	0.00460421
FYCO1	0.00616414
FYN	0.00413778
FYTTD1	0.00520208
FZD3	0.00771212
FZD6	0.0166008
FZR1	0.00345415
G2E3	0.00641199
G3BP1	0.00319684
G3BP2	0.00640577
GAB1	0.0174243
GAB2	0.0152321
GABPA	0.00695946
GABPB1	0.00691589
GABPB2	0.019798
GABRR2	0.0200678
GAK	0.00475304
GALNS	0.00700902
GALNT1	0.0144126
GALNT10	0.00845362
GALNT11	0.0114725
GALNT12	0.0582835
GALNT18	0.0154161
GALNT6	0.00702459
GALNT7	0.00948894
GAN	0.017788
GANAB	0.00410777
GANC	0.011223
GAPVD1	0.00877483
GARNL3	0.0172145
GARS	0.00643041
GART	0.00612079
GAS6-AS1	0.0140932
GATA3	0.0209436
GATAD2A	0.00518694
GATAD2B	0.00507035
GATM	0.00628056
GATS	0.00429564
GATS	0.00429632
GATS	0.00429564
GATS	0.00429632
GBAS	0.00784544
GBF1	0.00737059
GCC2	0.00683037
GCFC2	0.00773016
GCH1	0.0114414
GCLM	0.0221904
GCN1L1	0.00407214
GDE1	0.00808084
GDF5	0.0284501
GDPD1	0.0600883
GDPD5	0.0237399
GEMIN2	0.00740766
GEMIN5	0.0114623
GEMIN6	0.01623
GEMIN8	0.00836469
GEN1	0.00701662
GFI1B	0.218802
GFM2	0.00884595
GFOD1	0.00493567
GFOD2	0.0147357
[truncated: 4,071 more rows]

## Sheet: Figure 3g
Figure 3g
		Pausing Index
	Category	Top 5% Paused	Q1	Q2	Q3	Q4	Q5	Top 5% Elong.
	TSS in A	359	1436	1436	1436	1436	1436	359
	TTS in B; TSS in A	160	417	203	156	101	45	2
	% of TTS in B	0.445682	0.29039	0.141365	0.108635	0.0703343	0.031337	0.00557103

## Sheet: Figure 5d
Figure 5d
	Probed Region	OligoStorm Percent in A	OligoStorm Percent in B	Median Eigen in Region
	1	58	42	0.00195624		16
	2	26	74	-0.836551		-48
	3	84	16	0.27027		68
	4	87	13	0.33462		74
	5	84	16	0.508366		68
	6	79	21	0.23166		58
	7	82	18	0.289575		64
	8	24	76	-0.900901		-52
	9	37	63	-0.18018		-26

## Sheet: Sex andor Gender
GM13977	Female
GM11168	Male
GM18951	Female
GM13976	Female
GM12878	Female
AK1	Male
GM12891	Male
GM12892	Female
GM18526	Female
GM19239	Male

## Sheet: Model Parameters
MiChroM Model Parameters	Training parameters to reproduce the Hi-C map at 1 kb resolution for chr7:39.5-42.5 Mb.
	IC gammas	Type to Type alphas
	-0.397636	A1	B1
	-0.397457	-0.0148161	0.00849039
	-0.397278	0.00849039	-0.00403689
	-0.397099
	-0.39692
	-0.396741
	-0.396562
	-0.396383
	-0.396206
	-0.396028
	-0.395851
	-0.395673
	-0.395496
	-0.39532
	-0.395144
	-0.394968
	-0.394793
	-0.394617
	-0.394443
	-0.394268
	-0.394094
	-0.39392
	-0.393746
	-0.393573
	-0.393401
	-0.393228
	-0.393055
	-0.392883
	-0.392712
	-0.392541
	-0.39237
	-0.392199
	-0.392028
	-0.391858
	-0.391689
	-0.391519
	-0.39135
	-0.391181
	-0.391013
	-0.390845
	-0.390677
	-0.390509
	-0.390341
	-0.390175
	-0.390009
	-0.389842
	-0.389676
	-0.38951
	-0.389345
	-0.38918
	-0.389015
	-0.388851
	-0.388686
	-0.388523
	-0.38836
	-0.388196
	-0.388033
	-0.38787
	-0.387708
	-0.387547
	-0.387385
	-0.387223
	-0.387062
	-0.386901
	-0.386741
	-0.386581
	-0.386421
	-0.386261
	-0.386102
	-0.385944
	-0.385785
	-0.385626
	-0.385468
	-0.38531
	-0.385153
	-0.384996
	-0.384839
	-0.384682
	-0.384526
	-0.384371
	-0.384215
	-0.384059
	-0.383904
	-0.383749
	-0.383595
	-0.383441
	-0.383287
	-0.383133
	-0.38298
	-0.382827
	-0.382675
	-0.382522
	-0.382369
	-0.382218
	-0.382067
	-0.381916
	-0.381764
	-0.381613
	-0.381463
	-0.381314
	-0.381164
	-0.381014
	-0.380864
	-0.380716
	-0.380568
	-0.380419
	-0.380271
	-0.380123
	-0.379976
	-0.379829
	-0.379682
	-0.379535
	-0.379388
	-0.379243
	-0.379097
	-0.378952
	-0.378806
	-0.378661
	-0.378517
	-0.378373
	-0.378229
	-0.378085
	-0.377941
	-0.377798
	-0.377655
	-0.377513
	-0.37737
	-0.377227
	-0.377086
	-0.376945
	-0.376804
	-0.376662
	-0.376521
	-0.376381
	-0.376242
	-0.376102
	-0.375962
	-0.375822
	-0.375684
	-0.375545
	-0.375407
	-0.375268
	-0.37513
	-0.374993
	-0.374855
	-0.374718
	-0.374581
	-0.374444
	-0.374308
	-0.374173
	-0.374037
	-0.373901
	-0.373765
	-0.373631
	-0.373497
	-0.373362
	-0.373228
	-0.373093
	-0.37296
	-0.372827
	-0.372694
	-0.372561
	-0.372428
	-0.372297
	-0.372165
	-0.372033
	-0.371901
	-0.37177
	-0.371639
	-0.371509
	-0.371379
	-0.371248
	-0.371118
	-0.370989
	-0.37086
	-0.370731
	-0.370602
	-0.370472
	-0.370345
	-0.370217
	-0.370089
	-0.369961
	-0.369834
	-0.369707
	-0.369581
	-0.369454
	-0.369328
	-0.369201
	-0.369076
	-0.368951
	-0.368826
	-0.368701
	-0.368576
	-0.368452
	-0.368328
	-0.368204
	-0.36808
	-0.367956
	-0.367834
	-0.367711
	-0.367588
	-0.367466
	-0.367343
	-0.367222
	-0.3671
	-0.366979
	-0.366858
	-0.366736
	-0.366616
	-0.366496
	-0.366376
	-0.366256
	-0.366136
	-0.366017
	-0.365898
	-0.365779
	-0.365661
	-0.365542
	-0.365424
	-0.365307
	-0.365189
	-0.365071
	-0.364954
	-0.364837
	-0.364721
	-0.364605
	-0.364488
	-0.364372
	-0.364257
	-0.364142
	-0.364026
	-0.363911
	-0.363796
	-0.363682
	-0.363568
	-0.363454
	-0.36334
	-0.363226
	-0.363114
	-0.363001
	-0.362888
	-0.362775
	-0.362663
	-0.362551
	-0.36244
	-0.362328
	-0.362217
	-0.362105
	-0.361995
	-0.361884
	-0.361774
	-0.361664
	-0.361553
	-0.361444
	-0.361335
	-0.361226
	-0.361117
	-0.361007
	-0.360899
	-0.360791
	-0.360683
	-0.360575
	-0.360467
	-0.360361
	-0.360254
	-0.360147
	-0.36004
	-0.359933
	-0.359828
	-0.359722
	-0.359616
	-0.35951
	-0.359405
	-0.3593
	-0.359196
	-0.359091
	-0.358987
	-0.358882
	-0.358779
	-0.358675
	-0.358572
	-0.358469
	-0.358365
	-0.358263
	-0.358161
	-0.358058
	-0.357956
	-0.357854
	-0.357753
	-0.357651
	-0.35755
	-0.357449
	-0.357348
	-0.357248
	-0.357148
	-0.357048
	-0.356948
	-0.356848
	-0.356749
	-0.35665
	-0.356551
	-0.356452
	-0.356353
	-0.356255
	-0.356158
	-0.35606
	-0.355962
	-0.355864
	-0.355767
	-0.355671
	-0.355574
	-0.355477
	-0.35538
	-0.355285
	-0.355189
	-0.355093
	-0.354998
	-0.354902
	-0.354808
	-0.354713
	-0.354618
	-0.354524
	-0.354429
	-0.354336
	-0.354242
	-0.354149
	-0.354055
	-0.353962
	-0.353869
	-0.353777
	-0.353684
	-0.353592
	-0.353499
	-0.353408
	-0.353317
	-0.353225
	-0.353134
	-0.353042
	-0.352952
	-0.352862
	-0.352771
	-0.352681
	-0.352591
	-0.352501
	-0.352412
	-0.352323
	-0.352233
	-0.352144
	-0.352056
	-0.351967
	-0.351879
	-0.351791
	-0.351702
	-0.351615
	-0.351528
	-0.351441
	-0.351353
	-0.351266
	-0.35118
	-0.351094
	-0.351007
	-0.350921
	-0.350835
	-0.350749
	-0.350664
	-0.350579
	-0.350494
	-0.350408
	-0.350324
	-0.35024
	-0.350156
	-0.350071
	-0.349987
	-0.349904
	-0.349821
	-0.349737
	-0.349654
	-0.349571
	-0.349488
	-0.349406
	-0.349324
	-0.349242
	-0.349159
	-0.349078
	-0.348997
	-0.348915
	-0.348834
	-0.348753
	-0.348672
	-0.348592
	-0.348512
	-0.348431
	-0.348351
	-0.348272
	-0.348192
	-0.348113
	-0.348033
	-0.347954
	-0.347876
	-0.347797
	-0.347719
	-0.34764
	-0.347562
	-0.347484
	-0.347407
	-0.347329
	-0.347252
	-0.347174
	-0.347098
	-0.347021
	-0.346945
	-0.346868
	-0.346792
	-0.346716
	-0.34664
	-0.346565
	-0.346489
	-0.346414
	-0.346339
	-0.346264
	-0.346189
	-0.346115
	-0.34604
	-0.345966
	-0.345892
	-0.345819
	-0.345745
	-0.345671
	-0.345598
	-0.345525
	-0.345452
	-0.34538
	-0.345307
	-0.345235
	-0.345163
	-0.345091
	-0.345019
	-0.344947
	-0.344876
	-0.344805
	-0.344734
	-0.344663
	-0.344592
	-0.344521
	-0.344451
	-0.344381
	-0.344311
	-0.344241
	-0.344171
	-0.344102
	-0.344033
	-0.343963
	-0.343894
	-0.343826
	-0.343757
	-0.343689
	-0.34362
	-0.343552
	-0.343484
	-0.343417
	-0.343349
	-0.343282
	-0.343214
	-0.343147
	-0.343081
	-0.343014
	-0.342947
	-0.342881
	-0.342815
	-0.342749
	-0.342683
	-0.342617
	-0.342551
	-0.342486
	-0.342421
	-0.342356
	-0.342291
	-0.342226
	-0.342162
	-0.342098
	-0.342034
	-0.34197
	-0.341905
	-0.341842
	-0.341779
	-0.341715
	-0.341652
	-0.341589
	-0.341526
	-0.341464
	-0.341401
	-0.341339
	-0.341276
	-0.341215
	-0.341153
	-0.341091
	-0.34103
	-0.340968
	-0.340907
	-0.340846
	-0.340785
	-0.340724
	-0.340663
	-0.340603
	-0.340543
	-0.340483
	-0.340423
	-0.340363
	-0.340304
	-0.340245
	-0.340185
	-0.340126
	-0.340067
	-0.340008
	-0.33995
	-0.339891
	-0.339833
	-0.339774
	-0.339717
	-0.339659
	-0.339601
	-0.339544
	-0.339486
	-0.339429
	-0.339372
	-0.339315
	-0.339258
	-0.339201
	-0.339145
	-0.339089
	-0.339033
	-0.338977
	-0.338921
	-0.338865
	-0.33881
	-0.338755
	-0.338699
	-0.338644
	-0.338589
	-0.338535
	-0.33848
	-0.338425
	-0.338371
	-0.338317
	-0.338263
	-0.338209
	-0.338155
	-0.338102
	-0.338048
	-0.337995
	-0.337942
	-0.337889
	-0.337836
	-0.337784
	-0.337731
	-0.337679
	-0.337627
	-0.337574
	-0.337523
	-0.337471
	-0.337419
	-0.337368
	-0.337316
	-0.337265
	-0.337214
	-0.337163
	-0.337112
	-0.337061
	-0.337011
	-0.336961
	-0.336911
	-0.336861
	-0.336811
	-0.336761
	-0.336712
	-0.336662
	-0.336613
	-0.336563
	-0.336514
	-0.336466
	-0.336417
	-0.336368
	-0.336319
	-0.336271
	-0.336223
	-0.336175
	-0.336127
	-0.336079
	-0.336032
	-0.335984
	-0.335937
	-0.33589
	-0.335842
	-0.335796
	-0.335749
	-0.335702
	-0.335656
	-0.335609
	-0.335563
	-0.335517
	-0.335471
	-0.335425
	-0.335379
	-0.335334
	-0.335289
	-0.335243
	-0.335198
	-0.335153
	-0.335108
	-0.335063
	-0.335019
	-0.334974
	-0.33493
	-0.334886
	-0.334842
	-0.334798
	-0.334754
	-0.33471
	-0.334666
	-0.334623
	-0.33458
	-0.334537
	-0.334493
	-0.334451
	-0.334408
	-0.334365
	-0.334323
	-0.33428
	-0.334238
	-0.334196
	-0.334154
	-0.334112
	-0.33407
	-0.334029
	-0.333987
	-0.333946
	-0.333905
	-0.333863
	-0.333823
	-0.333782
	-0.333741
	-0.3337
	-0.33366
	-0.33362
	-0.33358
	-0.33354
	-0.333499
	-0.333459
	-0.33342
	-0.33338
	-0.333341
	-0.333302
	-0.333262
	-0.333223
	-0.333184
	-0.333146
	-0.333107
	-0.333068
	-0.33303
	-0.332991
	-0.332953
	-0.332915
	-0.332877
	-0.332839
	-0.332802
	-0.332764
	-0.332726
	-0.332689
	-0.332652
	-0.332615
	-0.332578
	-0.332541
	-0.332504
	-0.332467
	-0.332431
	-0.332395
	-0.332358
	-0.332322
	-0.332286
	-0.33225
	-0.332214
	-0.332178
	-0.332143
	-0.332107
	-0.332072
	-0.332037
	-0.332002
	-0.331966
	-0.331932
	-0.331897
	-0.331863
	-0.331828
	-0.331793
	-0.331759
	-0.331725
	-0.331691
	-0.331657
	-0.331623
	-0.331589
	-0.331556
	-0.331522
	-0.331489
	-0.331455
	-0.331422
	-0.331389
	-0.331357
	-0.331324
	-0.331291
	-0.331258
	-0.331226
	-0.331194
	-0.331161
	-0.331129
	-0.331097
	-0.331065
	-0.331033
	-0.331001
	-0.33097
	-0.330938
	-0.330907
	-0.330876
	-0.330845
	-0.330813
	-0.330783
	-0.330752
	-0.330721
	-0.33069
	-0.33066
	-0.330629
	-0.330599
	-0.330569
	-0.330539
	-0.330509
	-0.330479
	-0.330449
	-0.33042
	-0.33039
	-0.33036
	-0.330331
	-0.330302
	-0.330273
	-0.330244
	-0.330215
	-0.330186
	-0.330157
	-0.330129
	-0.3301
	-0.330072
	-0.330043
	-0.330015
	-0.329987
	-0.329959
	-0.329931
	-0.329903
	-0.329876
	-0.329848
	-0.329821
	-0.329793
	-0.329766
	-0.329739
	-0.329712
	-0.329685
	-0.329658
	-0.329631
	-0.329605
	-0.329578
	-0.329551
	-0.329525
	-0.329499
	-0.329473
	-0.329447
	-0.32942
	-0.329394
	-0.329369
	-0.329343
	-0.329318
	-0.329292
	-0.329266
	-0.329241
	-0.329216
	-0.329191
	-0.329166
	-0.329141
	-0.329116
	-0.329092
	-0.329067
	-0.329042
	-0.329018
	-0.328994
	-0.328969
	-0.328945
	-0.328921
	-0.328897
	-0.328873
	-0.32885
	-0.328826
	-0.328802
	-0.328779
	-0.328755
	-0.328732
	-0.328709
	-0.328686
	-0.328663
	-0.32864
	-0.328617
	-0.328594
	-0.328572
	-0.328549
	-0.328527
	-0.328504
	-0.328482
	-0.32846
	-0.328437
	-0.328416
	-0.328394
	-0.328372
	-0.32835
	-0.328328
	-0.328307
	-0.328285
	-0.328264
	-0.328243
	-0.328221
	-0.3282
	-0.328179
	-0.328158
	-0.328137
	-0.328117
	-0.328096
	-0.328075
	-0.328055
	-0.328034
	-0.328014
	-0.327994
	-0.327974
	-0.327954
	-0.327934
	-0.327914
	-0.327894
	-0.327874
	-0.327855
	-0.327835
	-0.327815
	-0.327796
	-0.327777
	-0.327758
	-0.327738
	-0.327719
	-0.3277
	-0.327682
	-0.327663
	-0.327644
	-0.327625
	-0.327607
	-0.327588
	-0.32757
	-0.327552
	-0.327533
	-0.327515
	-0.327497
	-0.327479
	-0.327461
	-0.327443
	-0.327426
	-0.327408
	-0.32739
	-0.327373
	-0.327355
	-0.327338
	-0.327321
	-0.327304
	-0.327287
	-0.327269
	-0.327253
	-0.327236
	-0.327219
	-0.327202
	-0.327185
	-0.327169
	-0.327153
	-0.327136
	-0.32712
	-0.327103
	-0.327087
	-0.327071
	-0.327055
	-0.327039
	-0.327023
	-0.327008
	-0.326992
	-0.326977
	-0.326961
	-0.326945
	-0.32693
	-0.326915
	-0.3269
	-0.326884
	-0.326869
	-0.326854
	-0.326839
	-0.326825
	-0.32681
	-0.326795
	-0.32678
	-0.326766
	-0.326751
	-0.326737
	-0.326722
	-0.326708
	-0.326694
	-0.32668
	-0.326666
	-0.326652
	-0.326638
	-0.326624
	-0.32661
	-0.326596
	-0.326583
	-0.326569
	-0.326556
	-0.326542
	-0.326529
	-0.326516
	-0.326503
	-0.326489
	-0.326476
	-0.326463
	-0.32645
	-0.326438
	-0.326425
	-0.326412
	-0.326399
	-0.326387
	-0.326374
	-0.326362
	-0.32635
	-0.326337
	-0.326325
	-0.326313
	-0.326301
	-0.326289
	-0.326277
	-0.326265
	-0.326253
	-0.326241
	-0.32623
	-0.326218
	-0.326206
	-0.326195
	-0.326183
	-0.326172
	-0.326161
	-0.326149
	-0.326138
	-0.326127
	-0.326116
	-0.326105
	-0.326094
	-0.326083
	-0.326073
	-0.326062
	-0.326051
	-0.326041
	-0.32603
	-0.32602
	-0.326009
	-0.325999
	-0.325989
	-0.325978
	-0.325968
	-0.325958
	-0.325948
	-0.325938
	-0.325928
	-0.325919
	-0.325909
	-0.325899
	-0.325889
	-0.32588
	-0.32587
	-0.325861
	-0.325851
	-0.325842
	-0.325833
	-0.325824
	-0.325814
	-0.325805
	-0.325796
	-0.325787
	-0.325778
	-0.32577
	-0.325761
	-0.325752
	-0.325743
	-0.325735
	-0.325726
	-0.325718
	-0.325709
	-0.325701
	-0.325692
	-0.325684
	-0.325676
	-0.325668
	-0.32566
	-0.325652
	-0.325644
	-0.325636
	-0.325628
	-0.32562
	-0.325612
	-0.325605
	-0.325597
	-0.325589
	-0.325582
	-0.325574
	-0.325567
	-0.32556
	-0.325552
	-0.325545
	-0.325538
	-0.325531
	-0.325524
	-0.325516
	-0.32551
	-0.325503
	-0.325496
	-0.325489
	-0.325482
	-0.325475
	-0.325469
	-0.325462
	-0.325456
	-0.325449
	-0.325443
	-0.325436
	-0.32543
	-0.325424
	-0.325417
	-0.325411
	-0.325405
	-0.325399
	-0.325393
	-0.325387
	-0.325381
	-0.325375
	-0.32537
	-0.325364
	-0.325358
	-0.325352
	-0.325347
	-0.325341
	-0.325336
	-0.32533
	-0.325325
	-0.325319
	-0.325314
	-0.325309
	-0.325304
	-0.325298
	-0.325293
	-0.325288
	-0.325283
	-0.325278
	-0.325273
	-0.325269
	-0.325264
	-0.325259
	-0.325254
	-0.32525
	-0.325245
	-0.32524
	-0.325236
	-0.325231
	-0.325227
	-0.325223
	-0.325218
	-0.325214
	-0.325209
	-0.325205
	-0.325201
	-0.325197
	-0.325193
	-0.325189
	-0.325185
	-0.325181
	-0.325177
	-0.325173
	-0.32517
	-0.325166
	-0.325162
	-0.325159
	-0.325155
	-0.325151
	-0.325148
	-0.325144
	-0.325141
	-0.325138
	-0.325134
	-0.325131
	-0.325128
	-0.325124
	-0.325121
	-0.325118
	-0.325115
	-0.325112
	-0.325109
	-0.325106
	-0.325103
	-0.3251
	-0.325098
	-0.325095
	-0.325092
	-0.325089
	-0.325087
	-0.325084
	-0.325081
	-0.325079
	-0.325076
	-0.325074
	-0.325072
	-0.325069
	-0.325067
	-0.325065
	-0.325062
	-0.32506
	-0.325058
	-0.325056
	-0.325054
	-0.325052
	-0.32505
	-0.325048
	-0.325046
	-0.325044
	-0.325042
	-0.32504
	-0.325039
	-0.325037
	-0.325035
	-0.325034
	-0.325032
	-0.32503
	-0.325029
	-0.325027
	-0.325026
	-0.325024
	-0.325023
	-0.325022
	-0.32502
	-0.325019
	-0.325018
	-0.325017
	-0.325016
	-0.325014
	-0.325013
	-0.325012
	-0.325011
	-0.32501
	-0.325009
	-0.325008
	-0.325008
	-0.325007
	-0.325006
	-0.325005
	-0.325005
	-0.325004
	-0.325003
	-0.325003
	-0.325002
	-0.325001
	-0.325001
	-0.325
	-0.325
	-0.325
	-0.324999
	-0.324999
	-0.324999
	-0.324998
	-0.324998
	-0.324998
	-0.324998
	-0.324998
	-0.324997
	-0.324997
	-0.324997
	-0.324997
	-0.324997
	-0.324997
	-0.324998
	-0.324998
	-0.324998
	-0.324998
	-0.324998
	-0.324998
	-0.324999
	-0.324999
	-0.325
	-0.325
	-0.325
	-0.325001
	-0.325001
	-0.325002
	-0.325002
	-0.325003
	-0.325003
	-0.325004
	-0.325005
	-0.325005
	-0.325006
	-0.325007
	-0.325008
	-0.325009
	-0.325009
	-0.32501
	-0.325011
	-0.325012
	-0.325013
	-0.325014
	-0.325015
	-0.325016
	-0.325017
	-0.325018
	-0.325019
	-0.325021
	-0.325022
	-0.325023
	-0.325024
	-0.325026
	-0.325027
	-0.325028
	-0.32503
	-0.325031
	-0.325032
	-0.325034
	-0.325035
	-0.325037
	-0.325038
	-0.32504
	-0.325041
	-0.325043
	-0.325045
	-0.325046
	-0.325048
	-0.32505
	-0.325052
	-0.325053
	-0.325055
	-0.325057
	-0.325059
	-0.325061
	-0.325063
	-0.325065
	-0.325066
	-0.325068
	-0.32507
	-0.325073
	-0.325075
	-0.325077
	-0.325079
	-0.325081
	-0.325083
	-0.325085
	-0.325087
	-0.32509
	-0.325092
	-0.325094
	-0.325096
	-0.325099
	-0.325101
	-0.325103
	-0.325106
	-0.325108
	-0.325111
	-0.325113
	-0.325116
	-0.325118
	-0.325121
	-0.325123
	-0.325126
	-0.325128
	-0.325131
	-0.325134
	-0.325136
	-0.325139
	-0.325142
	-0.325145
	-0.325147
	-0.32515
	-0.325153
	-0.325156
	-0.325159
	-0.325161
	-0.325164
	-0.325167
	-0.32517
	-0.325173
	-0.325176
	-0.325179
	-0.325182
	-0.325185
	-0.325188
	-0.325191
	-0.325194
	-0.325197
	-0.325201
	-0.325204
	-0.325207
	-0.32521
	-0.325213
	-0.325217
	-0.32522
	-0.325223
	-0.325226
	-0.32523
	-0.325233
	-0.325236
	-0.32524
	-0.325243
	-0.325246
	-0.32525
	-0.325253
	-0.325257
	-0.32526
	-0.325264
	-0.325267
	-0.325271
	-0.325274
	-0.325278
	-0.325282
	-0.325285
	-0.325289
	-0.325292
	-0.325296
	-0.3253
	-0.325303
	-0.325307
	-0.325311
	-0.325315
	-0.325318
	-0.325322
	-0.325326
	-0.32533
	-0.325334
	-0.325337
	-0.325341
	-0.325345
	-0.325349
	-0.325353
	-0.325357
	-0.325361
	-0.325365
	-0.325369
	-0.325373
	-0.325377
	-0.325381
	-0.325385
	-0.325389
	-0.325393
	-0.325397
	-0.325401
	-0.325405
	-0.325409
	-0.325414
	-0.325418
	-0.325422
	-0.325426
	-0.32543
	-0.325434
	-0.325439
	-0.325443
	-0.325447
	-0.325452
	-0.325456
	-0.32546
	-0.325464
	-0.325469
	-0.325473
	-0.325477
	-0.325482
	-0.325486
	-0.325491
	-0.325495
	-0.325499
	-0.325504
	-0.325508
	-0.325513
	-0.325517
	-0.325522
	-0.325526
	-0.325531
	-0.325535
	-0.32554
	-0.325544
	-0.325549
	-0.325553
	-0.325558
	-0.325563
	-0.325567
	-0.325572
	-0.325576
	-0.325581
	-0.325586
	-0.32559
	-0.325595
	-0.3256
	-0.325604
	-0.325609
	-0.325614
	-0.325619
	-0.325623
	-0.325628
	-0.325633
	-0.325638
	-0.325642
	-0.325647
	-0.325652
	-0.325657
	-0.325662
	-0.325666
	-0.325671
	-0.325676
	-0.325681
	-0.325686
	-0.325691
	-0.325696
	-0.3257
	-0.325705
	-0.32571
	-0.325715
	-0.32572
	-0.325725
	-0.32573
	-0.325735
	-0.32574
	-0.325745
	-0.32575
	-0.325755
	-0.32576
	-0.325765
	-0.32577
	-0.325775
	-0.32578
	-0.325785
	-0.32579
	-0.325795
	-0.3258
	-0.325805
	-0.325811
	-0.325816
	-0.325821
	-0.325826
	-0.325831
	-0.325836
	-0.325841
	-0.325846
	-0.325851
	-0.325857
	-0.325862
	-0.325867
	-0.325872
	-0.325877
	-0.325883
	-0.325888
	-0.325893
	-0.325898
	-0.325903
	-0.325909
	-0.325914
	-0.325919
	-0.325924
	-0.32593
	-0.325935
	-0.32594
	-0.325945
	-0.325951
	-0.325956
	-0.325961
	-0.325966
	-0.325972
	-0.325977
	-0.325982
	-0.325988
	-0.325993
	-0.325998
	-0.326004
	-0.326009
	-0.326014
	-0.32602
	-0.326025
	-0.32603
	-0.326036
	-0.326041
	-0.326046
	-0.326052
	-0.326057
	-0.326062
	-0.326068
	-0.326073
	-0.326079
	-0.326084
	-0.326089
	-0.326095
	-0.3261
	-0.326106
	-0.326111
	-0.326116
	-0.326122
	-0.326127
	-0.326133
	-0.326138
	-0.326144
	-0.326149
	-0.326154
	-0.32616
	-0.326165
	-0.326171
	-0.326176
	-0.326182
	-0.326187
	-0.326193
	-0.326198
	-0.326204
	-0.326209
	-0.326214
	-0.32622
	-0.326225
	-0.326231
	-0.326236
	-0.326242
	-0.326247
	-0.326253
	-0.326258
	-0.326264
	-0.326269
	-0.326275
	-0.32628
	-0.326286
	-0.326291
	-0.326297
	-0.326302
	-0.326308
	-0.326313
	-0.326319
	-0.326324
	-0.32633
	-0.326335
	-0.326341
	-0.326346
	-0.326352
	-0.326357
	-0.326363
	-0.326368
	-0.326374
	-0.326379
	-0.326385
	-0.32639
	-0.326396
	-0.326401
	-0.326407
	-0.326412
	-0.326418
	-0.326423
	-0.326429
	-0.326435
	-0.32644
	-0.326446
	-0.326451
	-0.326457
	-0.326462
	-0.326468
	-0.326473
	-0.326479
	-0.326484
	-0.32649
	-0.326495
	-0.326501
	-0.326506
	-0.326512
	-0.326517
	-0.326523
	-0.326528
	-0.326534
	-0.326539
	-0.326545
	-0.32655
	-0.326556
	-0.326561
	-0.326567
	-0.326572
	-0.326578
	-0.326583
	-0.326589
	-0.326594
	-0.3266
	-0.326605
	-0.326611
	-0.326616
	-0.326622
	-0.326627
	-0.326633
	-0.326638
	-0.326644
	-0.326649
	-0.326655
	-0.32666
	-0.326665
	-0.326671
	-0.326676
	-0.326682
	-0.326687
	-0.326693
	-0.326698
	-0.326704
	-0.326709
	-0.326715
	-0.32672
	-0.326725
	-0.326731
	-0.326736
	-0.326742
	-0.326747
	-0.326753
	-0.326758
	-0.326763
	-0.326769
	-0.326774
	-0.32678
	-0.326785
	-0.32679
	-0.326796
	-0.326801
	-0.326807
	-0.326812
	-0.326817
	-0.326823
	-0.326828
	-0.326834
	-0.326839
	-0.326844
	-0.32685
	-0.326855
	-0.32686
	-0.326866
	-0.326871
	-0.326876
	-0.326882
	-0.326887
	-0.326892
	-0.326898
	-0.326903
	-0.326908
	-0.326914
	-0.326919
	-0.326924
	-0.326929
	-0.326935
	-0.32694
	-0.326945
	-0.326951
	-0.326956
	-0.326961
	-0.326966
	-0.326972
	-0.326977
	-0.326982
	-0.326987
	-0.326992
	-0.326998
	-0.327003
	-0.327008
	-0.327013
	-0.327019
	-0.327024
	-0.327029
	-0.327034
	-0.327039
	-0.327044
	-0.32705
	-0.327055
	-0.32706
	-0.327065
	-0.32707
	-0.327075
	-0.327081
	-0.327086
	-0.327091
	-0.327096
	-0.327101
	-0.327106
	-0.327111
	-0.327116
	-0.327121
	-0.327126
	-0.327131
	-0.327137
	-0.327142
	-0.327147
	-0.327152
	-0.327157
	-0.327162
	-0.327167
	-0.327172
	-0.327177
	-0.327182
	-0.327187
	-0.327192
	-0.327197
	-0.327202
	-0.327207
	-0.327212
	-0.327217
	-0.327222
	-0.327226
	-0.327231
	-0.327236
	-0.327241
	-0.327246
	-0.327251
	-0.327256
	-0.327261
	-0.327266
	-0.327271
	-0.327275
	-0.32728
	-0.327285
	-0.32729
	-0.327295
	-0.3273
	-0.327304
	-0.327309
	-0.327314
	-0.327319
	-0.327324
	-0.327328
	-0.327333
	-0.327338
	-0.327343
	-0.327347
	-0.327352
	-0.327357
	-0.327362
	-0.327366
	-0.327371
	-0.327376
	-0.32738
	-0.327385
	-0.32739
	-0.327394
	-0.327399
	-0.327404
	-0.327408
	-0.327413
	-0.327418
	-0.327422
	-0.327427
	-0.327431
	-0.327436
	-0.32744
	-0.327445
	-0.32745
	-0.327454
	-0.327459
	-0.327463
	-0.327468
	-0.327472
	-0.327477
	-0.327481
	-0.327486
	-0.32749
	-0.327495
	-0.327499
	-0.327504
	-0.327508
	-0.327512
	-0.327517
	-0.327521
	-0.327526
	-0.32753
	-0.327534
	-0.327539
	-0.327543
	-0.327547
	-0.327552
	-0.327556
	-0.32756
	-0.327565
	-0.327569
	-0.327573
	-0.327578
	-0.327582
	-0.327586
	-0.32759
	-0.327595
	-0.327599
	-0.327603
	-0.327607
	-0.327611
	-0.327616
	-0.32762
	-0.327624
	-0.327628
	-0.327632
	-0.327636
	-0.327641
	-0.327645
	-0.327649
	-0.327653
	-0.327657
	-0.327661
	-0.327665
	-0.327669
	-0.327673
	-0.327677
	-0.327681
	-0.327685
	-0.327689
	-0.327693
	-0.327697
	-0.327701
	-0.327705
	-0.327709
	-0.327713
	-0.327717
	-0.327721
	-0.327725
	-0.327729
	-0.327732
	-0.327736
	-0.32774
	-0.327744
	-0.327748
	-0.327752
	-0.327756
	-0.327759
	-0.327763
	-0.327767
	-0.327771
	-0.327774
	-0.327778
	-0.327782
	-0.327786
	-0.327789
	-0.327793
	-0.327797
	-0.3278
	-0.327804
	-0.327808
	-0.327811
	-0.327815
	-0.327819
	-0.327822
	-0.327826
	-0.327829
	-0.327833
	-0.327837
	-0.32784
	-0.327844
	-0.327847
	-0.327851
	-0.327854
	-0.327858
	-0.327861
	-0.327865
	-0.327868
	-0.327871
	-0.327875
	-0.327878
	-0.327882
	-0.327885
	-0.327889
	-0.327892
	-0.327895
	-0.327899
	-0.327902
	-0.327905
	-0.327909
	-0.327912
	-0.327915
	-0.327918
	-0.327922
	-0.327925
	-0.327928
	-0.327931
	-0.327935
	-0.327938
	-0.327941
	-0.327944
	-0.327947
	-0.327951
	-0.327954
	-0.327957
	-0.32796
	-0.327963
	-0.327966
	-0.327969
	-0.327972
	-0.327975
	-0.327978
	-0.327981
	-0.327984
	-0.327987
	-0.32799
	-0.327993
	-0.327996
	-0.327999
	-0.328002
	-0.328005
	-0.328008
	-0.328011
	-0.328014
	-0.328017
	-0.328019
	-0.328022
	-0.328025
	-0.328028
	-0.328031
	-0.328034
	-0.328036
	-0.328039
	-0.328042
	-0.328045
	-0.328047
	-0.32805
	-0.328053
	-0.328056
	-0.328058
	-0.328061
	-0.328064
	-0.328066
	-0.328069
	-0.328071
	-0.328074
	-0.328077
	-0.328079
	-0.328082
	-0.328084
	-0.328087
	-0.328089
	-0.328092
	-0.328094
	-0.328097
	-0.328099
	-0.328102
	-0.328104
	-0.328107
	-0.328109
	-0.328111
	-0.328114
	-0.328116
	-0.328119
	-0.328121
	-0.328123
	-0.328126
	-0.328128
	-0.32813
	-0.328132
	-0.328135
	-0.328137
	-0.328139
	-0.328141
	-0.328144
	-0.328146
	-0.328148
	-0.32815
	-0.328152
	-0.328154
	-0.328157
	-0.328159
	-0.328161
	-0.328163
	-0.328165
	-0.328167
	-0.328169
	-0.328171
	-0.328173
	-0.328175
	-0.328177
	-0.328179
	-0.328181
	-0.328183
	-0.328185
	-0.328187
	-0.328189
	-0.328191
	-0.328193
	-0.328194
	-0.328196
	-0.328198
	-0.3282
	-0.328202
	-0.328204
	-0.328205
	-0.328207
	-0.328209
	-0.328211
	-0.328212
	-0.328214
	-0.328216
	-0.328218
[truncated: 13,003 more rows]
